# Supplementary material for: Bis(trimethyl­ammonium) tetra­chlorido­diphenyl­stannate(IV)
Source: Acta Crystallogr Sect E Struct Rep Online. 2011 Jan 15;67(Pt 2):m203–4. doi: 10.1107/S1600536811000870 (PMC3051760; doi:10.1107/S1600536811000870)
Supplement: Supplementary file 1 [file e-67-0m203-sup1.cif]

##############################################################################
###                                                                        ###
###        Electronic paper (Acta Crystallographica Section E)             ###
###                                                                        ###
##############################################################################
#                                                                            #
# This CIF contains the data in a paper accepted for publication in Acta     #
# Crystallographica Section E. It conforms to the requirements of Notes      #
# for Authors for Section E, and has been peer reviewed under the auspices   #
# of the IUCr Commission on Journals.                                        #
#                                                                            #
# Full details of the Crystallographic Information File format               #
# are given in the paper "The Crystallographic Information File (CIF):       #
# a New Standard Archive File for Crystallography" by S. R. Hall, F. H.      #
# Allen and I. D. Brown [Acta Cryst. (1991), A47, 655-685].                  #
#                                                                            #
# The current version of the core CIF dictionary is obtainable from          #
# ftp://ftp.iucr.org/pub/cif_core.dic. The current version number is 2.4.    #
#                                                                            #
# Software is freely available for graphical display of the structure(s) in  #
# this CIF.  For information consult the CIF home page http://www.iucr.org/  #
# cif/home.html                                                              #
#                                                                            #
# This file may be used for bona fide research purposes within the           #
# scientific community so long as proper attribution is given to the journal # 
# article from which it was obtained.                                        #
#                                                                            #
##############################################################################
                                             
data_I
_audit_creation_method     SHELXL-97
_chemical_name_systematic
;
Bis(trimethylammonium) tetrachloridodiphenylstannate(IV)
;
_chemical_name_common     ?
_chemical_formula_moiety     '2(C3 H10 N +), C12 H10 Cl4 Sn 2-'
_chemical_formula_sum     'C18 H30 Cl4 N2 Sn'
_chemical_formula_iupac     '(C3 H10 N)2 [Sn (C6 H5)2 Cl4]'
_chemical_formula_weight     534.93
_chemical_melting_point     ?
_symmetry_cell_setting     monoclinic
_symmetry_space_group_name_H-M     'P 21/n'
_symmetry_space_group_name_Hall     '-P 2yn'
loop_
    _symmetry_equiv_pos_site_id
    _symmetry_equiv_pos_as_xyz
    1 x,y,z
    2 1/2-x,1/2+y,1/2-z
    3 -x,-y,-z
    4 1/2+x,1/2-y,1/2+z
_cell_length_a     9.0072(2)
_cell_length_b     8.4125(2)
_cell_length_c     14.9473(4)
_cell_angle_alpha     90.00
_cell_angle_beta     96.0460(10)
_cell_angle_gamma     90.00
_cell_volume     1126.30(5)
_cell_formula_units_Z     2
_cell_measurement_reflns_used     7261
_cell_measurement_theta_min     2.910
_cell_measurement_theta_max     27.485
_cell_measurement_temperature     150(2)
_exptl_crystal_description     block
_exptl_crystal_colour     colourless
_exptl_crystal_size_max     0.25
_exptl_crystal_size_mid     0.25
_exptl_crystal_size_min     0.20
_exptl_crystal_density_diffrn     1.577
_exptl_crystal_density_meas     ?
_exptl_crystal_density_method     'not measured'
_exptl_crystal_F_000     540
_exptl_absorpt_coefficient_mu     1.614
_exptl_absorpt_correction_type     multi-scan
_exptl_absorpt_process_details     '(SORTAV; Blessing, 1995)'
_exptl_absorpt_correction_T_min     0.6885
_exptl_absorpt_correction_T_max     0.7385
_exptl_special_details
;
multi-scan from symmetry-related measurements
Sortav (Blessing 1995)
;
_diffrn_ambient_temperature     150(2)
_diffrn_radiation_type     MoK\a
_diffrn_radiation_wavelength     0.71073
_diffrn_radiation_source     'fine-focus sealed tube'
_diffrn_radiation_monochromator     graphite
_diffrn_measurement_device_type     'Nonius KappaCCD'
_diffrn_measurement_method     '142 2.0 degree images with \v scans'
_diffrn_reflns_number     12905
_diffrn_reflns_av_R_equivalents     0.0484
_diffrn_reflns_av_sigmaI/netI     0.0370
_diffrn_reflns_theta_min     3.32
_diffrn_reflns_theta_max     27.50
_diffrn_reflns_theta_full     27.50
_diffrn_measured_fraction_theta_max     0.998
_diffrn_measured_fraction_theta_full     0.998
_diffrn_reflns_limit_h_min     -11
_diffrn_reflns_limit_h_max     11
_diffrn_reflns_limit_k_min     -10
_diffrn_reflns_limit_k_max     10
_diffrn_reflns_limit_l_min     -19
_diffrn_reflns_limit_l_max     19
_diffrn_standards_number     0
_diffrn_standards_decay_%     0
_refine_special_details
;
Refinement of <i>F</i>^2^ against ALL reflections. The weighted <i>R</i>-factor
<i>wR</i> and
goodness of fit <i>S</i> are based on <i>F</i>^2^, conventional
<i>R</i>-factors <i>R</i> are based
on <i>F</i>, with <i>F</i> set to zero for negative <i>F</i>^2^. The threshold
expression of
<i>F</i>^2^ > \s(<i>F</i>^2^) is used only for calculating <i>R</i>-factors(gt)
<i>etc</i>. and is
not relevant to the choice of reflections for refinement. <i>R</i>-factors
based
on <i>F</i>^2^ are statistically about twice as large as those based on
<i>F</i>, and <i>R</i>-
factors based on ALL data will be even larger.
;
_reflns_number_total     2571
_reflns_number_gt     2219
_reflns_threshold_expression     I>2\s(I)
_refine_ls_structure_factor_coef     Fsqd
_refine_ls_matrix_type     full
_refine_ls_R_factor_all     0.0378
_refine_ls_R_factor_gt     0.0293
_refine_ls_wR_factor_gt     0.0677
_refine_ls_wR_factor_ref     0.0721
_refine_ls_goodness_of_fit_ref     1.084
_refine_ls_restrained_S_all     1.084
_refine_ls_number_reflns     2571
_refine_ls_number_parameters     122
_refine_ls_number_restraints     0
_refine_ls_hydrogen_treatment     mixed
_refine_ls_weighting_scheme     calc
_refine_ls_weighting_details
         'calc w=1/[\s^2^(Fo^2^)+(0.0339P)^2^+0.7419P] where P=(Fo^2^+2Fc^2^)/3'
_atom_sites_solution_hydrogens     geom
_atom_sites_solution_primary     direct
_atom_sites_solution_secondary     difmap
_refine_ls_shift/su_max     0.000
_refine_ls_shift/su_mean     0.000
_refine_diff_density_max     2.359
_refine_diff_density_min     -1.407
_refine_ls_extinction_method     none
_refine_ls_extinction_coef     ?
loop_
    _atom_type_symbol
    _atom_type_description
    _atom_type_scat_dispersion_real
    _atom_type_scat_dispersion_imag
    _atom_type_scat_source
    'C' 'C' 0.0033 0.0016
                         'International Tables Vol C Tables 4.2.6.8 and 6.1.1.4'
    'H' 'H' 0.0000 0.0000
                         'International Tables Vol C Tables 4.2.6.8 and 6.1.1.4'
    'N' 'N' 0.0061 0.0033
                         'International Tables Vol C Tables 4.2.6.8 and 6.1.1.4'
    'Cl' 'Cl' 0.1484 0.1585
                         'International Tables Vol C Tables 4.2.6.8 and 6.1.1.4'
    'Sn' 'Sn' -0.6537 1.4246
                         'International Tables Vol C Tables 4.2.6.8 and 6.1.1.4'
_computing_data_collection     'COLLECT (Nonius, 1998)'
_computing_cell_refinement     'SCALEPACK (Otwinowski & Minor, 1997)'
_computing_data_reduction     'DENZO/SCALEPACK (Otwinowski & Minor, 1997)'
_computing_structure_solution     'SIR97 (Altomare <i>et al.</i>, 1999)'
_computing_structure_refinement     'SHELXL97 (Sheldrick, 2008)'
_computing_molecular_graphics     'ORTEP-3 for Windows (Farrugia, 1997)'
_computing_publication_material     'WinGX (Farrugia, 1999)'
loop_
    _atom_site_type_symbol
    _atom_site_label
    _atom_site_fract_x
    _atom_site_fract_y
    _atom_site_fract_z
    _atom_site_U_iso_or_equiv
    _atom_site_thermal_displace_type
    _atom_site_calc_flag
    _atom_site_refinement_flags
    _atom_site_occupancy
    Sn Sn1 0.50000 0.50000 0.50000 0.01520(10)
                                             Uani . . 1.000
    Cl Cl1 0.47692(7) 0.31690(7) 0.36079(4) 0.0227(2) Uani . . 1.000
    Cl Cl2 0.25333(7) 0.63136(8) 0.43640(4) 0.0256(2) Uani . . 1.000
    C C1 0.6252(3) 0.6661(3) 0.42855(15) 0.0158(7) Uani . . 1.000
    C C2 0.7359(3) 0.6103(3) 0.37812(16) 0.0192(7) Uani . . 1.000
    C C3 0.8137(3) 0.7152(3) 0.32797(17) 0.0233(8) Uani . . 1.000
    C C4 0.7807(3) 0.8763(3) 0.32840(17) 0.0251(8) Uani . . 1.000
    C C5 0.6730(3) 0.9329(3) 0.37967(18) 0.0245(8) Uani . . 1.000
    C C6 0.5941(3) 0.8278(3) 0.42938(16) 0.0202(7) Uani . . 1.000
    N N1 0.1432(2) 0.2116(3) 0.37059(14) 0.0237(7) Uani . . 1.000
    C C7 0.1802(4) 0.0396(4) 0.3674(3) 0.0423(10) Uani . . 1.000
    C C8 0.0931(4) 0.2743(4) 0.2800(2) 0.0424(10) Uani . . 1.000
    C C9 0.0323(3) 0.2447(4) 0.4350(2) 0.0328(9) Uani . . 1.000
    H H2 0.75850 0.50000 0.37790 0.0230 Uiso calc R 1.000
    H H3 0.88900 0.67660 0.29360 0.0280 Uiso calc R 1.000
    H H4 0.83220 0.94790 0.29340 0.0300 Uiso calc R 1.000
    H H5 0.65260 1.04370 0.38110 0.0290 Uiso calc R 1.000
    H H6 0.51900 0.86680 0.46380 0.0240 Uiso calc R 1.000
    H H1 0.224(3) 0.258(3) 0.391(2) 0.022(7) Uiso . . 1.000
    H H7A 0.09310 -0.01930 0.34000 0.0630 Uiso calc R 1.000
    H H7B 0.20770 0.00040 0.42870 0.0630 Uiso calc R 1.000
    H H7C 0.26400 0.02430 0.33160 0.0630 Uiso calc R 1.000
    H H8A 0.16890 0.25150 0.23930 0.0640 Uiso calc R 1.000
    H H8B 0.07840 0.38950 0.28350 0.0640 Uiso calc R 1.000
    H H8C -0.00120 0.22340 0.25710 0.0640 Uiso calc R 1.000
    H H9A 0.01660 0.35970 0.43870 0.0490 Uiso calc R 1.000
    H H9B 0.06950 0.20380 0.49450 0.0490 Uiso calc R 1.000
    H H9C -0.06240 0.19260 0.41420 0.0490 Uiso calc R 1.000
loop_
    _atom_site_aniso_label
    _atom_site_aniso_U_11
    _atom_site_aniso_U_22
    _atom_site_aniso_U_33
    _atom_site_aniso_U_12
    _atom_site_aniso_U_13
    _atom_site_aniso_U_23
    Sn1 0.01470(10)
                  0.01710(10)
                            0.01440(10)
                                      -0.00060(10)
                                                 0.00410(10)
                                                           0.00100(10)
    Cl1 0.0237(3) 0.0258(3) 0.0196(3) -0.0035(2) 0.0072(2) -0.0058(2)
    Cl2 0.0181(3) 0.0304(3) 0.0286(3) 0.0049(2) 0.0043(2) 0.0089(3)
    C1 0.0158(11) 0.0185(12) 0.0132(11) -0.0032(9) 0.0025(8) 0.0009(8)
    C2 0.0196(12) 0.0212(12) 0.0169(12) -0.0013(9) 0.0030(9) 0.0000(9)
    C3 0.0199(12) 0.0335(15) 0.0172(12) -0.0030(10) 0.0056(9) 0.0014(10)
    C4 0.0240(13) 0.0290(14) 0.0215(13) -0.0092(11) -0.0009(10) 0.0070(10)
    C5 0.0287(14) 0.0166(12) 0.0275(13) -0.0034(10) -0.0007(11) 0.0033(10)
    C6 0.0211(12) 0.0191(12) 0.0204(12) 0.0005(9) 0.0028(9) -0.0018(9)
    N1 0.0182(11) 0.0313(12) 0.0210(11) -0.0051(9) -0.0002(9) -0.0037(9)
    C7 0.0308(16) 0.0350(16) 0.060(2) -0.0007(13) -0.0005(15) -0.0132(15)
    C8 0.0371(17) 0.068(2) 0.0211(15) -0.0077(15) -0.0020(13) 0.0081(14)
    C9 0.0277(15) 0.0436(17) 0.0282(15) -0.0044(12) 0.0078(12) -0.0067(12)
_geom_special_details
;
Bond distances, angles <i>etc</i>. have been calculated using the
rounded fractional coordinates. All su's are estimated
from the variances of the (full) variance-covariance matrix.
The cell e.s.d.'s are taken into account in the estimation of
distances, angles and torsion angles
;
loop_
    _geom_bond_atom_site_label_1
    _geom_bond_atom_site_label_2
    _geom_bond_site_symmetry_1
    _geom_bond_site_symmetry_2
    _geom_bond_distance
    _geom_bond_publ_flag
    Sn1 Cl1 . . 2.5796(6) no
    Sn1 Cl2 . . 2.5722(6) no
    Sn1 C1 . . 2.149(3) no
    Sn1 Cl1 . 3_666 2.5796(6) no
    Sn1 Cl2 . 3_666 2.5722(6) no
    Sn1 C1 . 3_666 2.149(3) no
    N1 C9 . . 1.485(3) no
    N1 C7 . . 1.487(4) no
    N1 C8 . . 1.479(4) no
    N1 H1 . . 0.85(3) no
    C1 C6 . . 1.389(4) no
    C1 C2 . . 1.393(4) no
    C2 C3 . . 1.394(4) no
    C3 C4 . . 1.388(4) no
    C4 C5 . . 1.383(4) no
    C5 C6 . . 1.397(4) no
    C2 H2 . . 0.9500 no
    C3 H3 . . 0.9500 no
    C4 H4 . . 0.9500 no
    C5 H5 . . 0.9500 no
    C6 H6 . . 0.9500 no
    C7 H7A . . 0.9800 no
    C7 H7B . . 0.9800 no
    C7 H7C . . 0.9800 no
    C8 H8A . . 0.9800 no
    C8 H8B . . 0.9800 no
    C8 H8C . . 0.9800 no
    C9 H9A . . 0.9800 no
    C9 H9B . . 0.9800 no
    C9 H9C . . 0.9800 no
loop_
    _geom_angle_atom_site_label_1
    _geom_angle_atom_site_label_2
    _geom_angle_atom_site_label_3
    _geom_angle_site_symmetry_1
    _geom_angle_site_symmetry_2
    _geom_angle_site_symmetry_3
    _geom_angle
    _geom_angle_publ_flag
    Cl1 Sn1 Cl2 . . . 88.01(2) no
    Cl1 Sn1 C1 . . . 89.39(6) no
    Cl1 Sn1 Cl1 . . 3_666 180.00 no
    Cl1 Sn1 Cl2 . . 3_666 91.99(2) no
    Cl1 Sn1 C1 . . 3_666 90.61(6) no
    Cl2 Sn1 C1 . . . 90.86(7) no
    Cl1 Sn1 Cl2 3_666 . . 91.99(2) no
    Cl2 Sn1 Cl2 . . 3_666 180.00 no
    Cl2 Sn1 C1 . . 3_666 89.14(7) no
    Cl1 Sn1 C1 3_666 . . 90.61(6) no
    Cl2 Sn1 C1 3_666 . . 89.14(7) no
    C1 Sn1 C1 . . 3_666 180.00 no
    Cl1 Sn1 Cl2 3_666 . 3_666 88.01(2) no
    Cl1 Sn1 C1 3_666 . 3_666 89.39(6) no
    Cl2 Sn1 C1 3_666 . 3_666 90.86(7) no
    C7 N1 C8 . . . 111.4(3) no
    C7 N1 C9 . . . 111.8(2) no
    C8 N1 C9 . . . 111.4(2) no
    C8 N1 H1 . . . 109.3(19) no
    C9 N1 H1 . . . 106.8(19) no
    C7 N1 H1 . . . 105.7(17) no
    C2 C1 C6 . . . 119.4(2) no
    Sn1 C1 C2 . . . 119.52(18) no
    Sn1 C1 C6 . . . 121.02(19) no
    C1 C2 C3 . . . 120.4(2) no
    C2 C3 C4 . . . 119.7(2) no
    C3 C4 C5 . . . 120.1(2) no
    C4 C5 C6 . . . 120.2(2) no
    C1 C6 C5 . . . 120.1(2) no
    C1 C2 H2 . . . 120.00 no
    C3 C2 H2 . . . 120.00 no
    C2 C3 H3 . . . 120.00 no
    C4 C3 H3 . . . 120.00 no
    C5 C4 H4 . . . 120.00 no
    C3 C4 H4 . . . 120.00 no
    C4 C5 H5 . . . 120.00 no
    C6 C5 H5 . . . 120.00 no
    C5 C6 H6 . . . 120.00 no
    C1 C6 H6 . . . 120.00 no
    N1 C7 H7A . . . 109.00 no
    N1 C7 H7B . . . 109.00 no
    N1 C7 H7C . . . 110.00 no
    H7A C7 H7B . . . 109.00 no
    H7A C7 H7C . . . 110.00 no
    H7B C7 H7C . . . 109.00 no
    N1 C8 H8A . . . 109.00 no
    N1 C8 H8B . . . 109.00 no
    N1 C8 H8C . . . 109.00 no
    H8A C8 H8B . . . 109.00 no
    H8A C8 H8C . . . 109.00 no
    H8B C8 H8C . . . 109.00 no
    N1 C9 H9A . . . 109.00 no
    N1 C9 H9B . . . 109.00 no
    N1 C9 H9C . . . 109.00 no
    H9A C9 H9B . . . 109.00 no
    H9A C9 H9C . . . 109.00 no
    H9B C9 H9C . . . 110.00 no
loop_
    _geom_torsion_atom_site_label_1
    _geom_torsion_atom_site_label_2
    _geom_torsion_atom_site_label_3
    _geom_torsion_atom_site_label_4
    _geom_torsion_site_symmetry_1
    _geom_torsion_site_symmetry_2
    _geom_torsion_site_symmetry_3
    _geom_torsion_site_symmetry_4
    _geom_torsion
    _geom_torsion_publ_flag
    Cl1 Sn1 C1 C2 . . . . -43.53(19) no
    Cl1 Sn1 C1 C6 . . . . 134.3(2) no
    Cl2 Sn1 C1 C2 . . . . -131.53(19) no
    Cl2 Sn1 C1 C6 . . . . 46.3(2) no
    Cl1 Sn1 C1 C2 3_666 . . . 136.47(19) no
    Cl1 Sn1 C1 C6 3_666 . . . -45.7(2) no
    Cl2 Sn1 C1 C2 3_666 . . . 48.47(19) no
    Cl2 Sn1 C1 C6 3_666 . . . -133.7(2) no
    Sn1 C1 C2 C3 . . . . 177.05(19) no
    C6 C1 C2 C3 . . . . -0.8(4) no
    Sn1 C1 C6 C5 . . . . -177.54(19) no
    C2 C1 C6 C5 . . . . 0.3(4) no
    C1 C2 C3 C4 . . . . 0.1(4) no
    C2 C3 C4 C5 . . . . 1.2(4) no
    C3 C4 C5 C6 . . . . -1.7(4) no
    C4 C5 C6 C1 . . . . 1.0(4) no
loop_
    _geom_hbond_atom_site_label_D
    _geom_hbond_atom_site_label_H
    _geom_hbond_atom_site_label_A
    _geom_hbond_site_symmetry_A
    _geom_hbond_distance_DH
    _geom_hbond_distance_HA
    _geom_hbond_distance_DA
    _geom_hbond_angle_DHA
    _geom_hbond_publ_flag
    N1 H1 Cl1 . 0.85(3) 2.42(3) 3.152(2) 144(3) yes
    C5 H5 Cl1 1_565 0.95 2.79 3.678(3) 156 yes
data_global
_journal_date_recd_electronic     2010-12-14
_journal_date_accepted     2011-01-06
_journal_name_full     'Acta Crystallographica, Section E'
_journal_year     2011
_journal_volume     67
_journal_issue      2
_journal_page_first     m203
_journal_page_last     m204
_journal_paper_category     QM
_journal_coeditor_code     SU2238
_publ_contact_author_name     'Libasse Diop'
_publ_contact_author_address
;
Laboratoire de Chimie Minrale et Analytique,
Dpartement de Chimie,Facult des Sciences et Techniques,
Universit Cheikh Anta Diop, Dakar - Sngal
;
_publ_contact_author_email     'dlibasse@gmail.com'
_publ_contact_author_fax     '2213338246318'
_publ_contact_author_phone     '221338250202'
_publ_section_title
;
Bis(trimethylammonium) tetrachloridodiphenylstannate(IV)
;
loop_
    _publ_author_name
    _publ_author_address
    'Diop, Tidiane'
;
Laboratoire de Chimie Min\'erale et Analytique
D\'epartement de Chimie
Facult\'e des Sciences et Techniques
Universit\'e Cheikh Anta Diop
Dakar
Senegal
;
    'Diop, Libasse'
;
Laboratoire de Chimie Min\'erale et Analytique
D\'epartement de Chimie
Facult\'e des Sciences et Techniques
Universit\'e Cheikh Anta Diop
Dakar
Senegal
;
    'Molloy, K. C. Kieran'
;
Department of Chemistry, University of Bath
Claverton Down, Bath BA2 7AY
England
;
    'Kocioc-K\"ohn, Gabrielle'
;
Department of Chemistry, University of Bath
Claverton Down, Bath BA2 7AY
England
;
