# Supplementary material for: Bis(trimethyl­ammonium) tetra­chlorido­diphenyl­stannate(IV)
Source: Acta Crystallogr Sect E Struct Rep Online. 2011 Jan 15;67(Pt 2):m203–4. doi: 10.1107/S1600536811000870 (PMC3051760; doi:10.1107/S1600536811000870)
Supplement: Supplementary file 2 [file e-67-0m203-Isup2.hkl]

#
# h,k,l, Fc-squared, Fo-squared, sigma(Fo-squared) and status flag
#
data_I
_shelx_title ' k08kcm28  P21/n'
_shelx_refln_list_code          4
_shelx_F_calc_maximum      153.38
_exptl_crystal_F_000       540.00
_reflns_d_resolution_high  0.7697
 
loop_
 _symmetry_equiv_pos_as_xyz
 'x, y, z'
 '-x+1/2, y+1/2, -z+1/2'
 '-x, -y, -z'
 'x-1/2, -y-1/2, z-1/2'
 
_cell_length_a     9.0072
_cell_length_b     8.4125
_cell_length_c    14.9473
_cell_angle_alpha  90.000
_cell_angle_beta   96.046
_cell_angle_gamma  90.000
 
_shelx_F_squared_multiplier     1.000
 
loop_
 _refln_index_h
 _refln_index_k
 _refln_index_l
 _refln_F_squared_calc
 _refln_F_squared_meas
 _refln_F_squared_sigma
 _refln_observed_status
   2   0   0     1623.83     1706.87     43.92 o
   4   0   0    17438.10    17544.13    418.79 o
   6   0   0     2424.59     2468.74     63.51 o
   8   0   0     5881.06     6555.48    207.60 o
  10   0   0      365.80      331.96     30.29 o
   1   1   0    14266.75      580.10   3799.03 o
   2   1   0      528.84      512.99     10.68 o
   3   1   0     6234.87     5928.22    100.98 o
   4   1   0     1272.09     1342.71     28.57 o
   5   1   0     7221.98     7131.17    126.55 o
   6   1   0       14.85       12.48      6.30 o
   7   1   0     2463.35     2517.81     52.42 o
   8   1   0      171.82      165.67     12.93 o
   9   1   0     2252.48     2260.36     69.30 o
  10   1   0      137.05      102.93     16.23 o
  11   1   0      312.24      276.18     30.11 o
   0   2   0      201.54      204.62     23.42 o
   1   2   0     3847.65     3653.62     60.84 o
   2   2   0      267.74      246.64      5.78 o
   3   2   0     3490.10     3463.18     54.24 o
   4   2   0     3749.42     3902.06     65.10 o
   5   2   0      109.08       98.30      7.18 o
   6   2   0     2320.24     2406.30     44.73 o
   7   2   0      967.16      946.71     24.96 o
   8   2   0      824.97      877.05     27.05 o
   9   2   0        0.02       -4.22      9.26 o
  10   2   0      853.44      864.19     40.07 o
  11   2   0      589.22      580.03     43.10 o
   1   3   0     1348.76     1235.13     19.62 o
   2   3   0      863.82      894.62     16.36 o
   3   3   0     2126.98     2110.26     33.71 o
   4   3   0       41.60       47.65      4.40 o
   5   3   0      913.09      892.82     17.81 o
   6   3   0       28.23       27.60      5.84 o
   7   3   0      828.06      785.10     23.95 o
   8   3   0        5.58        5.86      7.51 o
   9   3   0      513.90      432.33     22.79 o
  10   3   0       23.29       13.23     16.91 o
  11   3   0     1990.41     1999.97    115.56 o
   0   4   0     1528.80     1358.63     61.71 o
   1   4   0      295.87      316.27      8.31 o
   2   4   0    12115.78    12094.81    195.22 o
   3   4   0      173.91      137.15      6.13 o
   4   4   0      255.70      265.18      8.95 o
   5   4   0       14.06       21.90      5.05 o
   6   4   0     6916.10     7378.10    136.74 o
   7   4   0     1011.03     1045.05     27.94 o
   8   4   0      111.40       86.14     10.88 o
   9   4   0       58.64       67.37     16.22 o
  10   4   0     1955.80     2112.74     92.45 o
   1   5   0     8423.80     7944.17    160.61 o
   2   5   0      788.58      824.41     17.12 o
   3   5   0     5781.41     5734.42    120.85 o
   4   5   0      292.77      279.30      9.20 o
   5   5   0     3539.10     3551.10     63.41 o
   6   5   0        2.17       -3.17      6.28 o
   7   5   0     4004.71     4306.89    119.50 o
   8   5   0      147.51      136.51     14.30 o
   9   5   0      713.16      691.12     37.25 o
  10   5   0       47.36       23.61     20.17 o
   0   6   0     5891.62     5974.22    176.74 o
   1   6   0      334.75      285.59     11.85 o
   2   6   0     4913.62     4900.18    122.36 o
   3   6   0      376.69      345.71     13.39 o
   4   6   0     2869.19     3129.92     82.09 o
   5   6   0     1146.09     1129.82     30.75 o
   6   6   0     1417.11     1481.66     47.84 o
   7   6   0      113.85      101.21     12.28 o
   8   6   0     1811.58     1980.77     69.57 o
   9   6   0      153.32      134.03     17.52 o
   1   7   0     1870.56     1808.50     58.03 o
   2   7   0      241.07      227.10     18.87 o
   3   7   0      708.96      711.52     34.65 o
   4   7   0      420.93      435.64     19.98 o
   5   7   0     1835.62     1840.81     69.64 o
   6   7   0       58.16       56.60     11.32 o
   7   7   0      407.20      397.80     20.73 o
   8   7   0       74.38       32.59     17.14 o
   0   8   0     1169.62     1268.45     67.00 o
   1   8   0       87.48       70.37      7.95 o
   2   8   0        7.52       29.25     15.13 o
   3   8   0      148.82      117.95     21.69 o
   4   8   0     2556.44     2748.08    126.19 o
   5   8   0       59.93       55.58     20.32 o
   6   8   0        3.30        9.16     12.03 o
   7   8   0       22.29       10.18     15.25 o
   1   9   0      659.00      630.74     49.02 o
   2   9   0       71.81       53.20     15.58 o
   3   9   0      516.51      476.60     39.53 o
   4   9   0        9.61       35.23     22.72 o
   5   9   0      518.93      501.10     42.31 o
   6   9   0      198.25      165.13     34.05 o
   0  10   0      801.72      719.29     55.72 o
   1  10   0      117.50      102.67     16.61 o
   2  10   0     1149.00     1232.55     69.80 o
   3  10   0       25.13        2.19     19.49 o
   4  10   0      891.60      937.72    125.98 o
 -11   0   1      880.81      851.91     82.28 o
  -9   0   1     6056.23     6783.00    289.41 o
  -7   0   1     4064.77     4250.66    114.66 o
  -5   0   1     8367.55     8598.23    198.47 o
  -3   0   1    18199.37    18097.75    472.81 o
   3   0   1     4776.60     4589.29    112.32 o
   5   0   1     1439.03     1457.77     41.18 o
   7   0   1     2107.15     2338.62     72.96 o
   9   0   1      697.24      749.32     54.68 o
  11   0   1      567.14      453.84     43.85 o
 -11   1   1      316.25      293.09     28.90 o
 -10   1   1      283.98      263.97     22.86 o
  -9   1   1        1.14        3.33      9.17 o
  -8   1   1     6875.71     7365.82    162.86 o
  -7   1   1      696.05      766.26     20.75 o
  -6   1   1     1503.78     1487.20     31.15 o
  -5   1   1     2279.87     2444.06     49.79 o
  -4   1   1    12357.52    12158.08    210.48 o
  -3   1   1      977.76     1088.55     21.02 o
  -2   1   1     9222.39     8781.66    168.50 o
  -1   1   1     2374.82     1003.68    638.88 o
   1   1   1     1062.60      515.57    260.97 o
   2   1   1     2348.71     2127.82     36.35 o
   3   1   1     9770.17     9856.12    166.30 o
   4   1   1    13432.18    13890.30    499.33 o
   5   1   1      481.28      524.43     13.97 o
   6   1   1      712.46      729.05     20.29 o
   7   1   1     1026.16     1024.83     26.71 o
   8   1   1     2902.64     2980.27     70.39 o
   9   1   1        3.45       12.43     11.13 o
  10   1   1      488.94      504.42     30.32 o
  11   1   1      559.29      463.92     44.00 o
 -11   2   1      498.16      488.81     37.92 o
 -10   2   1        2.14        7.04     11.81 o
  -9   2   1      139.04      136.65     14.38 o
  -8   2   1      457.99      427.69     19.51 o
  -7   2   1     1796.56     1825.38     46.81 o
  -6   2   1      132.93      126.52      9.42 o
  -5   2   1     2261.50     2487.02     43.82 o
  -4   2   1       23.13       28.16      4.99 o
  -3   2   1     1519.92     1514.04     29.69 o
  -2   2   1     1945.30     1858.81     33.69 o
  -1   2   1     4891.85     4756.48     88.09 o
   0   2   1       68.22       61.24      4.20 o
   1   2   1     8368.75     7629.64    128.95 o
   2   2   1     4070.48     3977.74     66.61 o
   3   2   1     6337.66     6366.94    100.50 o
   4   2   1       52.94       50.66      4.64 o
   5   2   1     4934.23     5073.38     92.02 o
   6   2   1      460.35      447.31     16.57 o
   7   2   1     2591.71     2746.74     58.21 o
   8   2   1       11.61        0.05      7.93 o
   9   2   1     1943.16     1951.15     69.27 o
  10   2   1      625.43      616.78     34.05 o
  11   2   1      798.36      863.83     63.37 o
 -11   3   1       51.20       38.47     21.72 o
 -10   3   1     1152.39     1063.15     44.04 o
  -9   3   1      437.83      405.53     21.48 o
  -8   3   1        8.88       12.90      8.64 o
  -7   3   1       70.49       92.91      8.70 o
  -6   3   1     1805.43     1843.85     35.29 o
  -5   3   1        3.46        1.87      4.64 o
  -4   3   1       29.54       27.73      4.12 o
  -3   3   1        8.76       26.73      3.81 o
  -2   3   1     7873.17     7138.96    400.87 o
  -1   3   1      409.76      349.01      8.11 o
   0   3   1       52.49       39.30      5.16 o
   1   3   1      201.18      189.79      7.37 o
   2   3   1     9678.08     9057.03    137.16 o
   3   3   1        0.55        5.56      3.59 o
   4   3   1     1372.00     1310.89     24.29 o
   5   3   1     1473.90     1523.71     42.35 o
   6   3   1     3971.22     4031.53     76.54 o
   7   3   1       36.94       40.76      9.48 o
   8   3   1     1210.05     1108.97     39.51 o
   9   3   1      172.25      145.08     22.00 o
  10   3   1     2456.72     2450.00    116.38 o
  11   3   1       10.43       41.33     28.54 o
 -10   4   1       38.71       11.74     13.56 o
  -9   4   1      672.60      653.93     27.87 o
  -8   4   1      292.78      275.88     14.49 o
  -7   4   1     1796.69     1886.87     47.90 o
  -6   4   1        1.59        7.49      5.00 o
  -5   4   1     1643.07     1707.90     31.73 o
  -4   4   1      300.44      298.25      8.62 o
  -3   4   1     6590.78     6729.05    103.99 o
  -2   4   1      547.26      541.84     11.53 o
  -1   4   1     3012.80     2904.28     60.69 o
   0   4   1      233.07      218.63      7.65 o
   1   4   1      770.83      651.46     12.19 o
   2   4   1     1926.88     1867.46     33.87 o
   3   4   1     3327.78     3398.58     61.77 o
   4   4   1     1045.96     1033.78     22.04 o
   5   4   1     3001.51     3120.34     63.74 o
   6   4   1       14.83       10.93      7.16 o
   7   4   1     1720.95     1888.90     55.04 o
   8   4   1      622.02      617.15     27.77 o
   9   4   1     1136.05     1161.14     46.85 o
  10   4   1      268.32      234.24     29.97 o
 -10   5   1     2428.46     2292.50    135.93 o
  -9   5   1       15.41       10.95     10.89 o
  -8   5   1     1243.73     1228.93     45.70 o
  -7   5   1        7.66        2.30      6.28 o
  -6   5   1     6765.09     6978.72    147.71 o
  -5   5   1      511.94      528.26     15.43 o
  -4   5   1     2522.61     2515.30     44.92 o
  -3   5   1      685.08      709.94     16.28 o
  -2   5   1    10870.38    10485.51    217.98 o
  -1   5   1     1910.20     1813.73     45.22 o
   0   5   1     2970.71     2799.95     66.90 o
   1   5   1       25.20       26.10      7.67 o
   2   5   1     5078.40     4836.28     81.99 o
   3   5   1     1195.79     1240.85     27.95 o
   4   5   1     2735.10     2780.96     57.75 o
   5   5   1        1.16        6.76      5.68 o
   6   5   1     2531.98     2628.41     56.95 o
   7   5   1       98.97      105.55     10.97 o
   8   5   1      306.29      289.04     19.44 o
   9   5   1       88.34       80.89     13.93 o
  10   5   1      743.06      635.88     54.47 o
  -9   6   1     2011.39     2106.03     90.40 o
  -8   6   1       16.77       18.31      9.51 o
  -7   6   1     2656.36     2847.47     83.19 o
  -6   6   1      125.69       91.90      8.82 o
  -5   6   1     2862.97     3154.81     80.98 o
  -4   6   1      186.57      172.24      9.71 o
  -3   6   1     2891.79     3015.69     84.35 o
  -2   6   1       22.54       36.59     21.03 o
  -1   6   1     7037.40     6912.17    158.42 o
   0   6   1      104.14       94.06      9.31 o
   1   6   1     5381.95     5457.40    114.03 o
   2   6   1      166.85      178.93      9.82 o
   3   6   1     4451.48     4798.40    101.75 o
   4   6   1      538.67      531.39     16.84 o
   5   6   1      988.44     1063.11     29.86 o
   6   6   1       66.48       67.32      8.88 o
   7   6   1      641.51      703.68     25.96 o
   8   6   1      445.97      430.86     23.83 o
   9   6   1      756.80      658.52     36.99 o
  -8   7   1     1165.14     1059.33     65.93 o
  -7   7   1       52.99       18.28     10.57 o
  -6   7   1      430.58      387.11     24.74 o
  -5   7   1       25.63        1.88     12.10 o
  -4   7   1     3342.24     3494.02    141.75 o
  -3   7   1      210.05      196.62     20.36 o
  -2   7   1      163.95      149.06     17.90 o
  -1   7   1        1.20        3.03      4.91 o
   0   7   1     4518.88     4505.98    106.11 o
   1   7   1      849.30      798.09     30.06 o
   2   7   1     1088.42     1109.91     32.60 o
   3   7   1      735.84      729.93     25.52 o
   4   7   1     1229.40     1309.50     38.43 o
   5   7   1      191.45      193.30     13.61 o
   6   7   1      690.92      700.03     27.84 o
   7   7   1       22.71       26.59      9.08 o
   8   7   1     2020.65     2113.28    105.27 o
  -7   8   1      142.80      110.32     36.64 o
  -6   8   1       11.30       12.62     20.55 o
  -5   8   1      435.12      431.88     37.31 o
  -4   8   1       18.15        8.11     15.76 o
  -3   8   1      552.94      546.13     33.99 o
  -2   8   1        1.41        2.18      9.81 o
  -1   8   1      513.33      504.99     28.61 o
   0   8   1       22.14       17.10     15.02 o
   1   8   1      266.50      242.76     14.42 o
   2   8   1       16.41       19.36      9.06 o
   3   8   1      924.62      939.01     48.51 o
   4   8   1        0.11        2.39     16.43 o
   5   8   1     1064.43     1112.71     43.04 o
   6   8   1        6.04       23.83     10.32 o
   7   8   1     1039.01     1074.15     57.31 o
  -6   9   1       79.05       41.80     29.42 o
  -5   9   1       23.53        4.42     24.89 o
  -4   9   1      882.17      883.85     59.84 o
  -3   9   1      298.37      265.84     23.71 o
  -2   9   1      197.06      170.14     20.57 o
  -1   9   1       24.73       22.34     10.74 o
   0   9   1     1335.46     1313.22     45.96 o
   1   9   1      561.13      541.13     33.80 o
   2   9   1      458.49      419.23     48.65 o
   3   9   1        9.35      -12.91     25.96 o
   4   9   1     1320.73     1356.43     81.27 o
   5   9   1      330.60      301.50     38.00 o
   6   9   1      671.60      671.06     68.09 o
  -4  10   1       13.26       12.31     22.17 o
  -3  10   1     1771.27     1911.84    112.82 o
  -2  10   1       12.38        8.74     15.33 o
  -1  10   1      774.53      698.90     54.30 o
   0  10   1      320.61      275.46     29.27 o
   1  10   1     1074.43     1177.49     71.80 o
   2  10   1        0.03      -15.16     15.16 o
   3  10   1      817.22      893.63     84.85 o
   4  10   1      191.31      147.74     35.61 o
 -10   0   2     1094.35     1100.60     57.51 o
  -8   0   2     5601.10     6102.12    196.63 o
  -6   0   2     4967.07     5505.91    230.60 o
  -4   0   2    13831.25    13779.41    333.17 o
  -2   0   2       41.38       56.46      7.68 o
   2   0   2    15784.81    15547.10    517.07 o
   4   0   2     5220.73     5430.39    392.40 o
   6   0   2       23.13       31.89     31.91 o
   8   0   2     2929.30     3012.82    103.66 o
  10   0   2        5.51        3.33     22.06 o
 -11   1   2      658.37      579.80     41.97 o
 -10   1   2      100.10       84.01     15.23 o
  -9   1   2     2620.47     2799.77     79.28 o
  -8   1   2       91.53       84.37     12.69 o
  -7   1   2     2355.18     2425.72     49.45 o
  -6   1   2     3175.47     3367.65     66.63 o
  -5   1   2     7216.41     6987.44    133.88 o
  -4   1   2      149.40      191.83      8.88 o
  -3   1   2     4829.88     4743.49     85.53 o
  -2   1   2     5126.93     5380.88    102.23 o
  -1   1   2     9825.40     5952.69   2873.67 o
   0   1   2        7.41       12.67      7.34 o
   1   1   2     4894.98     4325.08     84.52 o
   2   1   2    21434.49    21324.29    383.60 o
   3   1   2     5658.44     5398.77    122.45 o
   4   1   2        5.29       18.77      5.70 o
   5   1   2      978.58      988.58     28.78 o
   6   1   2      751.32      784.03     34.79 o
   7   1   2     2394.59     2482.60     65.34 o
   8   1   2      192.31      169.35     19.07 o
   9   1   2      618.13      567.88     26.13 o
  10   1   2        8.58        8.50     13.01 o
  11   1   2      704.91      639.36     58.99 o
 -11   2   2        7.35        5.35     19.32 o
 -10   2   2     1327.86     1367.76     52.11 o
  -9   2   2        0.47       11.65      9.80 o
  -8   2   2      750.80      797.89     29.44 o
  -7   2   2       18.91       22.44      7.77 o
  -6   2   2      968.33      983.01     25.49 o
  -5   2   2     1856.04     1806.93     33.72 o
  -4   2   2     6094.59     6261.85    104.47 o
  -3   2   2       55.71       59.45      7.93 o
  -2   2   2     5247.01     5104.81     90.12 o
  -1   2   2     7044.87     6405.28    167.66 o
   0   2   2     7714.56     7200.75    124.31 o
   1   2   2      279.20      278.96      6.25 o
   2   2   2     6081.71     5950.94     92.08 o
   3   2   2     1064.61     1063.31     24.18 o
   4   2   2     2342.17     2408.43     46.29 o
   5   2   2      213.08      188.83     12.67 o
   6   2   2     6792.31     7277.58    147.58 o
   7   2   2      937.34      986.68     30.95 o
   8   2   2     2208.54     2261.21     71.19 o
   9   2   2      493.96      461.89     27.34 o
  10   2   2     1152.09     1249.85     53.86 o
  11   2   2      450.25      425.79     46.05 o
 -11   3   2      614.84      494.17     47.48 o
 -10   3   2       89.71       64.29     13.40 o
  -9   3   2      388.74      339.46     21.60 o
  -8   3   2      723.88      723.31     28.61 o
  -7   3   2     1760.09     1741.53     41.49 o
  -6   3   2       14.27        9.24      9.26 o
  -5   3   2      155.48      158.99      8.37 o
  -4   3   2     1057.11     1102.92     22.11 o
  -3   3   2     8339.24     8236.78    134.60 o
  -2   3   2      448.03      468.69     13.26 o
  -1   3   2     2587.97     2390.08     51.45 o
   0   3   2     5945.94     5784.49    108.01 o
   1   3   2    10304.04     9239.33    153.51 o
   2   3   2       67.84       77.74      6.37 o
   3   3   2     5435.67     5221.63     78.17 o
   4   3   2      733.93      665.89     22.63 o
   5   3   2    11596.04    11667.57    221.73 o
   6   3   2      260.00      296.34     15.00 o
   7   3   2     2307.85     2332.41     68.02 o
   8   3   2      233.81      204.21     14.63 o
   9   3   2     2261.60     2354.72     74.94 o
  10   3   2      285.83      254.23     24.91 o
 -10   4   2      988.05      990.17     49.65 o
  -9   4   2       16.25       14.89     10.76 o
  -8   4   2      364.00      350.55     16.80 o
  -7   4   2      121.28      122.00      9.12 o
  -6   4   2     3392.87     3691.18     66.34 o
  -5   4   2      526.59      509.20     13.62 o
  -4   4   2     2392.99     2474.10     42.11 o
  -3   4   2     1324.51     1325.81     26.69 o
  -2   4   2     6493.86     6500.24    128.07 o
  -1   4   2     3013.63     2893.01     47.32 o
   0   4   2     1294.37     1247.84     28.41 o
   1   4   2      704.21      688.41     12.97 o
   2   4   2     9368.15     9235.32    136.40 o
   3   4   2      901.18      866.01     16.84 o
   4   4   2     2324.04     2500.67     45.58 o
   5   4   2        6.50       -0.10      5.67 o
   6   4   2     4902.92     5220.68    108.28 o
   7   4   2       83.94       76.81     10.53 o
   8   4   2      709.58      746.59     29.69 o
   9   4   2       44.47       42.16     14.37 o
  10   4   2     1561.67     1576.78     90.01 o
 -10   5   2       24.56       16.66     13.94 o
  -9   5   2     1262.79     1219.32     49.81 o
  -8   5   2      227.79      213.41     13.62 o
  -7   5   2     2227.53     2418.84     55.58 o
  -6   5   2      754.37      770.42     20.31 o
  -5   5   2     4343.85     4415.60     85.98 o
  -4   5   2       52.54       56.39      6.06 o
  -3   5   2     4524.11     4653.42     96.16 o
  -2   5   2      810.21      881.23     21.83 o
  -1   5   2     1231.15     1100.35     20.73 o
   0   5   2      840.39      958.46     20.53 o
   1   5   2     7403.92     7238.43    118.31 o
   2   5   2     1148.55     1240.10     24.01 o
   3   5   2      594.12      580.35     13.27 o
   4   5   2        7.27       13.55      5.46 o
   5   5   2      806.28      798.65     22.90 o
   6   5   2      404.39      409.78     16.52 o
   7   5   2      530.22      509.05     21.75 o
   8   5   2      162.03      150.55     16.26 o
   9   5   2      643.25      580.48     34.79 o
  10   5   2       62.19       23.66     19.95 o
  -9   6   2       47.98       43.72     12.00 o
  -8   6   2     2586.99     2752.73    103.66 o
  -7   6   2      276.99      241.33     12.34 o
  -6   6   2     2598.84     2839.24     75.03 o
  -5   6   2      173.65      160.78     10.58 o
  -4   6   2     1803.34     1954.43     54.35 o
  -3   6   2       73.30       77.22      9.79 o
  -2   6   2     2049.06     2093.12     48.32 o
  -1   6   2      386.82      356.24     14.98 o
   0   6   2     3858.10     3913.44     98.41 o
   1   6   2     1366.25     1301.46     29.37 o
   2   6   2     1293.32     1286.00     26.36 o
   3   6   2      666.54      669.57     20.66 o
   4   6   2     1012.26     1109.69     27.09 o
   5   6   2     1060.65     1083.33     35.08 o
   6   6   2       51.45       49.53      9.10 o
   7   6   2       85.18       64.55      9.83 o
   8   6   2      424.56      425.72     23.59 o
   9   6   2      175.88      143.38     19.06 o
  -8   7   2       85.38       69.99     20.39 o
  -7   7   2      601.89      649.16     38.70 o
  -6   7   2      101.94       81.64     14.27 o
  -5   7   2     2102.22     2234.81     89.74 o
  -4   7   2     1035.23     1157.16     45.38 o
  -3   7   2      806.90      837.49     37.88 o
  -2   7   2       40.35       42.63      9.02 o
  -1   7   2     3258.83     3046.51     98.94 o
   0   7   2      972.65     1037.17     29.49 o
   1   7   2      672.29      620.87     23.81 o
   2   7   2        2.85        5.81      4.07 o
   3   7   2     2886.31     2908.65     85.64 o
   4   7   2     1211.90     1273.80     43.34 o
   5   7   2      772.95      759.77     28.84 o
   6   7   2        1.61       10.79      6.86 o
   7   7   2     1751.71     1883.05     86.29 o
   8   7   2       51.49       69.83     22.95 o
  -7   8   2       59.09        3.90     22.52 o
  -6   8   2      206.79      192.41     38.01 o
  -5   8   2       53.92       22.41     17.86 o
  -4   8   2     1207.72     1288.50     70.03 o
  -3   8   2       25.46       36.09     17.07 o
  -2   8   2     1330.80     1322.88     49.57 o
  -1   8   2        2.84        1.23     17.58 o
   0   8   2     2435.04     2638.52     74.92 o
   1   8   2        0.06        9.82      8.17 o
   2   8   2      692.67      757.70     34.77 o
   3   8   2      185.25      191.97     30.22 o
   4   8   2     4118.79     4742.39    130.96 o
   5   8   2       37.64       26.07     11.22 o
   6   8   2     1343.00     1467.27     67.38 o
   7   8   2        1.81       -9.06     11.95 o
  -6   9   2       13.73       30.51     30.24 o
  -5   9   2      703.58      678.27     58.54 o
  -4   9   2      293.41      254.55     47.05 o
  -3   9   2      649.01      592.17     33.92 o
  -2   9   2        2.49       -1.87     16.45 o
  -1   9   2     1071.21     1084.91     60.40 o
   0   9   2      271.05      256.56     13.13 o
   1   9   2     1650.05     1713.14     56.47 o
   2   9   2       14.76       11.75     11.10 o
   3   9   2     1616.84     1726.29    207.52 o
   4   9   2      299.99      265.91     39.20 o
   5   9   2      830.00      787.25     53.19 o
   6   9   2        3.25       -8.47     28.61 o
  -4  10   2      592.69      520.36     51.09 o
  -3  10   2      236.43      218.33     34.74 o
  -2  10   2     1140.26     1187.22     90.85 o
  -1  10   2       20.36       13.64     11.96 o
   0  10   2      412.36      348.45     31.79 o
   1  10   2      320.69      275.74     18.38 o
   2  10   2      590.74      534.95     39.29 o
   3  10   2        6.60        4.53     17.58 o
   4  10   2      379.12      323.32     50.26 o
 -11   0   3      561.95      585.33     57.85 o
  -9   0   3     5176.61     5680.59    257.16 o
  -7   0   3     1784.01     1889.32     54.34 o
  -5   0   3     7783.10     8010.90    235.41 o
  -3   0   3     2871.39     3069.86     99.06 o
  -1   0   3    10389.73     9658.78    300.36 o
   1   0   3     2095.61     2183.16     76.95 o
   3   0   3     2493.08     2479.25     63.50 o
   5   0   3       17.27       15.40      7.91 o
   7   0   3      680.41      695.58     36.99 o
   9   0   3       16.48        9.57     16.30 o
  11   0   3     1191.96     1183.75    162.10 o
 -11   1   3      174.30      142.08     23.89 o
 -10   1   3      714.66      701.46     32.11 o
  -9   1   3      196.99      199.16     16.73 o
  -8   1   3     2188.28     2179.99     54.86 o
  -7   1   3      245.39      267.15     13.12 o
  -6   1   3     4006.88     4012.70     79.52 o
  -5   1   3      644.45      686.17     28.93 o
  -4   1   3     2884.22     2647.02     53.35 o
  -3   1   3      567.35      589.85     16.54 o
  -2   1   3     3871.09     3600.25     71.16 o
  -1   1   3     3584.15     3636.51     84.19 o
   0   1   3    12378.43    10900.65    216.72 o
   1   1   3     9433.57     9128.13    135.58 o
   2   1   3       65.63       75.76      5.19 o
   3   1   3     2257.20     2468.83     42.35 o
   4   1   3     4173.70     4091.86     71.44 o
   5   1   3      107.24       97.43     10.13 o
   6   1   3     1712.86     1743.04     42.11 o
   7   1   3       76.07       85.03     10.87 o
   8   1   3     1155.21     1164.67     37.26 o
   9   1   3      332.63      302.34     20.29 o
  10   1   3      872.37      826.29     40.31 o
  11   1   3        9.55       -5.77     27.36 o
 -11   2   3      666.23      672.93     48.18 o
 -10   2   3     1620.10     1591.76     63.10 o
  -9   2   3      533.16      504.97     28.21 o
  -8   2   3      402.21      395.91     19.75 o
  -7   2   3     1416.48     1537.98     38.69 o
  -6   2   3     3257.87     3290.11     67.26 o
  -5   2   3     4177.74     4308.01     73.04 o
  -4   2   3      307.59      312.30      9.56 o
  -3   2   3    16590.39    16984.98    299.55 o
  -2   2   3     7833.29     7421.58    146.03 o
  -1   2   3     8353.38     7886.78    193.29 o
   0   2   3     2243.68     2143.23     41.20 o
   1   2   3     9632.50     8951.74    133.21 o
   2   2   3     3548.73     3436.04     58.96 o
   3   2   3    10856.08    10851.88    177.60 o
   4   2   3      627.54      557.75     15.89 o
   5   2   3     6668.78     6971.56    128.48 o
   6   2   3      165.63      180.52     10.54 o
   7   2   3     4224.07     4642.82    106.82 o
   8   2   3      862.63      816.77     31.58 o
   9   2   3     2649.95     2883.16     91.54 o
  10   2   3       13.79      -13.36     14.49 o
  11   2   3      706.23      654.18     60.15 o
 -11   3   3      101.96       54.46     21.00 o
 -10   3   3     1159.66     1095.52     42.34 o
  -9   3   3        1.85        0.19      9.93 o
  -8   3   3     1034.63     1091.12     37.86 o
  -7   3   3       18.84       30.51      8.46 o
  -6   3   3     3866.51     3980.77     76.22 o
  -5   3   3       25.33       32.88      6.53 o
  -4   3   3     3051.09     3066.30     53.49 o
  -3   3   3      317.42      330.96      9.18 o
  -2   3   3    12396.42    11869.63    261.50 o
  -1   3   3      190.95      198.99     12.30 o
   0   3   3    12905.59    11810.82    220.33 o
   1   3   3      596.97      645.02     26.16 o
   2   3   3    13683.13    12696.58    184.35 o
   3   3   3     1190.93     1278.21     22.08 o
   4   3   3     8057.70     7916.94    146.28 o
   5   3   3      365.73      383.71     24.24 o
   6   3   3     6256.10     6307.56    137.41 o
   7   3   3      137.45      135.38     12.43 o
   8   3   3      996.10      966.05     35.66 o
   9   3   3       18.18       21.38     15.04 o
  10   3   3     1765.61     1744.15     77.66 o
 -10   4   3      415.80      343.78     25.45 o
  -9   4   3      358.08      359.93     21.28 o
  -8   4   3      223.95      197.34     13.76 o
  -7   4   3     4506.17     4852.09    104.89 o
  -6   4   3      177.11      164.19      9.42 o
  -5   4   3      849.33      881.96     20.02 o
  -4   4   3     1194.86     1164.15     21.54 o
  -3   4   3     6820.49     6743.28    160.89 o
  -2   4   3      801.05      785.96     18.97 o
  -1   4   3     3459.71     3595.83     64.26 o
   0   4   3       26.86       17.11      5.10 o
   1   4   3     7636.05     7209.27    120.78 o
   2   4   3      213.25      207.70      7.14 o
   3   4   3      513.35      493.19     16.09 o
   4   4   3        6.81        1.90      5.22 o
   5   4   3     5174.13     5453.39    107.73 o
   6   4   3       38.57       27.00      8.74 o
   7   4   3      558.94      600.16     22.79 o
   8   4   3      309.83      298.38     21.98 o
   9   4   3     1209.67     1281.14     49.60 o
  10   4   3       28.10      -16.52     23.68 o
 -10   5   3      780.39      656.08     36.44 o
  -9   5   3        5.51       -2.53      9.91 o
  -8   5   3     1412.82     1408.64     43.13 o
  -7   5   3       16.79       24.91      6.40 o
  -6   5   3     1842.55     1870.28     43.71 o
  -5   5   3     1803.76     1850.30     35.89 o
  -4   5   3     1275.56     1298.44     34.81 o
  -3   5   3        0.21       -0.58      4.19 o
  -2   5   3     2923.17     2906.28     63.52 o
  -1   5   3       13.38       12.19      2.99 o
   0   5   3      651.08      635.35     16.54 o
   1   5   3        0.98        1.96      3.70 o
   2   5   3      943.77      912.42     17.12 o
   3   5   3      257.23      280.07     11.93 o
   4   5   3      329.46      297.67     21.22 o
   5   5   3       84.37       85.01      8.23 o
   6   5   3      748.43      717.65     23.79 o
   7   5   3       94.85      103.79     16.00 o
   8   5   3      811.35      832.52     34.56 o
   9   5   3      597.55      597.76     30.32 o
  -9   6   3      990.71     1051.31     50.48 o
  -8   6   3     1051.30     1055.03     34.78 o
  -7   6   3     1247.93     1232.15     33.96 o
  -6   6   3      393.87      347.71     27.16 o
  -5   6   3     1725.08     1910.18     57.52 o
  -4   6   3     1842.97     1880.85     51.68 o
  -3   6   3      256.74      274.94     11.97 o
  -2   6   3      322.95      309.98     10.64 o
  -1   6   3     1761.20     1768.08     40.82 o
   0   6   3      799.75      749.31     17.40 o
   1   6   3      979.49     1005.76     21.59 o
   2   6   3      406.96      391.46     16.16 o
   3   6   3     1741.34     1906.91     37.88 o
   4   6   3      503.23      502.38     15.51 o
   5   6   3      545.16      537.97     19.27 o
   6   6   3      144.27      156.93     13.26 o
   7   6   3      404.44      422.19     21.45 o
   8   6   3        6.35        8.74     11.05 o
   9   6   3      434.32      437.05     32.09 o
  -8   7   3      558.06      517.76     43.88 o
  -7   7   3      575.94      665.15     45.85 o
  -6   7   3     1043.29     1142.70     51.28 o
  -5   7   3      335.63      345.00     19.46 o
  -4   7   3     2923.06     3043.69    118.48 o
  -3   7   3     1130.83     1157.66     34.24 o
  -2   7   3      829.71      851.43     41.54 o
  -1   7   3        1.36        5.08     12.99 o
   0   7   3     3042.11     3043.23     79.65 o
   1   7   3       66.34       77.70     10.08 o
   2   7   3     2238.46     2293.73     51.22 o
   3   7   3       26.91       28.03      5.25 o
   4   7   3     2546.71     2670.21     69.64 o
   5   7   3      157.78      120.97     10.70 o
   6   7   3      460.93      489.17     24.67 o
   7   7   3      333.28      320.21     19.78 o
   8   7   3     1352.43     1305.42     71.66 o
  -7   8   3      275.21      223.21     48.50 o
  -6   8   3       53.49       38.35     24.03 o
  -5   8   3     2690.88     2903.80    145.89 o
  -4   8   3        6.35       24.41     19.25 o
  -3   8   3     1333.29     1408.47     49.47 o
  -2   8   3      169.56      166.96     17.81 o
  -1   8   3     4818.85     5453.21    200.80 o
   0   8   3        0.01        1.77     12.02 o
   1   8   3     1212.66     1299.33     39.48 o
   2   8   3       10.62        6.25      8.27 o
   3   8   3     3233.53     3678.87    132.27 o
   4   8   3        0.96        7.15      9.28 o
   5   8   3     1315.68     1367.66     59.37 o
   6   8   3      120.25      120.80     16.72 o
   7   8   3     1801.19     2024.98     87.54 o
  -6   9   3      306.10      262.05     43.82 o
  -5   9   3       48.81       28.05     19.11 o
  -4   9   3     1318.68     1278.57     73.92 o
  -3   9   3      335.92      262.26     23.55 o
  -2   9   3     1642.84     1673.52     75.80 o
  -1   9   3        9.24        9.99     13.42 o
   0   9   3     1312.10     1328.38     48.04 o
   1   9   3       98.88       92.23      9.96 o
   2   9   3     1814.39     1905.53     73.82 o
   3   9   3        5.11      -10.00     20.51 o
   4   9   3     1137.76     1258.67     64.02 o
   5   9   3       86.76       98.74     16.29 o
   6   9   3     1050.34     1063.37     95.40 o
  -4  10   3      475.50      397.17     43.81 o
  -3  10   3      869.28      771.95     70.34 o
  -2  10   3       52.22       41.10     16.92 o
  -1  10   3      442.52      407.75     43.57 o
   0  10   3      513.61      475.98     35.25 o
   1  10   3      661.46      628.82     40.57 o
   2  10   3       41.36       29.96     16.29 o
   3  10   3      155.57       74.80     23.29 o
   4  10   3        7.21      -28.94     28.94 o
 -10   0   4      839.95      870.27     49.10 o
  -8   0   4      633.37      700.45     35.47 o
  -6   0   4      153.56      182.43     17.61 o
  -4   0   4     1474.11     1494.02     41.21 o
  -2   0   4     2558.05     2351.34     75.39 o
   0   0   4     2506.06     2623.59     57.23 o
   2   0   4    17861.58    17957.89    449.27 o
   4   0   4     1470.53     1579.13     60.29 o
   6   0   4     1267.45     1356.94     93.50 o
   8   0   4     1470.45     1551.67     63.68 o
  10   0   4     1796.51     1884.62    122.50 o
 -11   1   4      380.42      336.36     31.39 o
 -10   1   4      539.76      536.19     28.98 o
  -9   1   4     1508.81     1524.74     53.42 o
  -8   1   4      432.92      444.24     19.43 o
  -7   1   4      941.18      941.73     24.75 o
  -6   1   4     2478.07     2640.87     54.29 o
  -5   1   4     4631.08     4564.04     86.63 o
  -4   1   4      708.11      886.38     26.92 o
  -3   1   4     1558.26     1439.56     43.27 o
  -2   1   4      476.90      506.72     12.43 o
  -1   1   4     7027.77     6385.29    123.53 o
   0   1   4     2699.24     2785.50     53.90 o
   1   1   4      876.31      853.38     14.36 o
   2   1   4        5.29       10.85      3.68 o
   3   1   4     7000.33     6841.85    165.73 o
   4   1   4     1363.14     1259.31     34.22 o
   5   1   4      877.54      859.98     18.93 o
   6   1   4       76.37       70.80     16.36 o
   7   1   4     3518.29     3658.75     85.76 o
   8   1   4     1089.62     1192.99     41.90 o
   9   1   4      473.55      416.88     23.60 o
  10   1   4        2.97      -11.97     17.66 o
  11   1   4     1743.35     1770.08    161.73 o
 -11   2   4      243.40      199.60     32.05 o
 -10   2   4     1267.86     1278.93     53.81 o
  -9   2   4      226.72      199.89     16.72 o
  -8   2   4     3877.10     4026.55    105.52 o
  -7   2   4       12.58       12.30      8.38 o
  -6   2   4     6083.33     6392.70    124.09 o
  -5   2   4      337.23      371.48     13.93 o
  -4   2   4     7128.10     7156.84    119.22 o
  -3   2   4        1.77        6.51      4.45 o
  -2   2   4    16676.71    16734.34    324.88 o
  -1   2   4      206.66      196.53      9.35 o
   0   2   4     8025.45     7718.13    135.45 o
   1   2   4        0.81       -1.54      2.73 o
   2   2   4     7353.23     7080.39    116.59 o
   3   2   4       28.93       18.37      4.60 o
   4   2   4     4634.16     4744.10     83.66 o
   5   2   4     1127.64     1113.80     31.63 o
   6   2   4     2793.71     2931.64     56.10 o
   7   2   4      263.28      243.93     12.42 o
   8   2   4     1632.30     1671.87     53.97 o
   9   2   4      238.51      214.33     18.83 o
  10   2   4      543.82      449.73     29.93 o
 -11   3   4     1459.39     1382.54     73.42 o
 -10   3   4       93.46       77.53     15.26 o
  -9   3   4     1647.24     1546.05     57.05 o
  -8   3   4       43.22       47.00     10.43 o
  -7   3   4     6544.65     6754.81    163.79 o
  -6   3   4        6.62        5.16      9.02 o
  -5   3   4     3059.67     3077.96     57.87 o
  -4   3   4     1643.40     1776.88     32.27 o
  -3   3   4    13646.01    13036.57    271.07 o
  -2   3   4      793.97      757.36     26.06 o
  -1   3   4     8269.92     7806.67    156.55 o
   0   3   4      893.26      903.28     19.37 o
   1   3   4    19032.84    17374.49    290.00 o
   2   3   4      220.08      208.25      7.65 o
   3   3   4     3005.49     2801.57     42.97 o
   4   3   4       37.23       45.08      6.59 o
   5   3   4     6777.36     6878.00    128.43 o
   6   3   4      150.08      129.28     10.54 o
   7   3   4     1135.18     1090.62     31.53 o
   8   3   4       56.95       59.33     10.65 o
   9   3   4     1555.10     1663.88     54.32 o
  10   3   4      154.07      143.80     26.06 o
 -10   4   4      902.74      832.58     41.89 o
  -9   4   4       36.71        8.62     11.17 o
  -8   4   4     1321.40     1394.56     49.18 o
  -7   4   4      307.80      273.12     14.43 o
  -6   4   4      692.52      744.22     21.63 o
  -5   4   4        3.02        3.32      4.40 o
  -4   4   4     4896.21     5049.04    105.89 o
  -3   4   4       35.76       36.86      3.90 o
  -2   4   4     4783.45     4829.01     96.50 o
  -1   4   4        1.35       -2.44      4.52 o
   0   4   4     5138.90     4944.56     93.87 o
   1   4   4      464.42      433.17     11.18 o
   2   4   4     2645.12     2514.32     40.28 o
   3   4   4        6.71        7.80      4.76 o
   4   4   4     3549.97     3726.63     61.70 o
   5   4   4      682.88      675.04     18.41 o
   6   4   4     1539.30     1650.19     40.43 o
   7   4   4     1013.55     1002.15     33.37 o
   8   4   4     1824.21     1907.26     57.85 o
   9   4   4       99.34       76.50     15.12 o
  10   4   4      594.40      586.42     53.39 o
 -10   5   4      333.89      263.04     23.71 o
  -9   5   4      242.17      194.27     17.15 o
  -8   5   4      116.89       90.32      9.59 o
  -7   5   4      800.65      802.72     27.71 o
  -6   5   4      451.68      468.93     14.98 o
  -5   5   4      457.54      470.40     11.52 o
  -4   5   4      227.77      245.99     14.61 o
  -3   5   4     2208.45     2229.80     54.12 o
  -2   5   4      228.15      237.36     11.47 o
  -1   5   4      366.27      322.40     10.82 o
   0   5   4     1899.99     1890.97     44.06 o
   1   5   4     1048.61      998.14     29.28 o
   2   5   4        0.60        7.64      5.85 o
   3   5   4     1172.58     1120.73     22.32 o
   4   5   4      522.75      534.14     18.60 o
   5   5   4     2371.46     2509.18     55.76 o
   6   5   4       52.34       42.86      8.22 o
   7   5   4      140.75      133.84     11.76 o
   8   5   4      554.49      603.18     25.46 o
   9   5   4     2015.96     1981.01     79.07 o
  -9   6   4       20.54       18.53     15.07 o
  -8   6   4      743.22      739.12     30.78 o
  -7   6   4       39.56       36.35      5.16 o
  -6   6   4     1577.49     1691.90     65.56 o
  -5   6   4       12.81        1.37      6.71 o
  -4   6   4      768.82      814.02     28.52 o
  -3   6   4       51.62       51.02      6.85 o
  -2   6   4       99.98      111.10      9.94 o
  -1   6   4      218.96      193.37      6.63 o
   0   6   4     1353.15     1400.98     33.13 o
   1   6   4       81.14       73.93      6.03 o
   2   6   4     1137.00     1189.94     29.72 o
   3   6   4        0.72        4.76      6.63 o
   4   6   4     1755.89     1854.47     38.21 o
   5   6   4      513.13      488.29     17.06 o
   6   6   4      436.45      419.80     18.56 o
   7   6   4       46.69       42.17     10.51 o
   8   6   4      626.30      638.20     32.16 o
   9   6   4       10.27       -3.19     15.33 o
  -8   7   4      202.64      174.03     26.27 o
  -7   7   4      443.55      421.95     27.10 o
  -6   7   4        2.02        1.17      9.78 o
  -5   7   4     2723.76     2948.66     84.65 o
  -4   7   4      402.05      394.01     19.65 o
  -3   7   4     1294.06     1320.63     37.92 o
  -2   7   4      185.70      186.21      8.74 o
  -1   7   4     3281.18     3416.34     83.82 o
   0   7   4      175.84      174.04      7.35 o
   1   7   4     1452.67     1477.71     35.17 o
   2   7   4      435.61      407.19     13.71 o
   3   7   4     3126.55     3305.46     84.19 o
   4   7   4       65.01       59.54      6.49 o
   5   7   4      138.76      132.03     15.20 o
   6   7   4      267.23      279.37     16.08 o
   7   7   4     2318.06     2486.81     86.21 o
   8   7   4       63.63       63.78     15.80 o
  -7   8   4        0.34        9.29     20.67 o
  -6   8   4     1857.68     2064.05    124.22 o
  -5   8   4        0.01      -11.10     11.10 o
  -4   8   4     1774.76     2001.22     62.92 o
  -3   8   4       28.16       21.77      8.72 o
  -2   8   4     3671.39     4003.78    141.62 o
  -1   8   4        6.07       -4.69     14.54 o
   0   8   4     3264.69     3354.39    129.36 o
   1   8   4       12.58        0.06      7.76 o
   2   8   4     2253.03     2589.78     72.33 o
   3   8   4       76.93       70.64      7.27 o
   4   8   4      945.32     1067.61     42.38 o
   5   8   4        1.10       18.51     10.04 o
   6   8   4     2159.15     2358.80     82.58 o
   7   8   4        3.82      -15.91     15.91 o
  -6   9   4        2.13      -14.63     28.87 o
  -5   9   4     1110.29     1003.17     80.34 o
  -4   9   4       69.39       33.39     18.00 o
  -3   9   4     1414.90     1374.15     71.40 o
  -2   9   4      165.86      136.43     19.96 o
  -1   9   4     1759.74     1812.82     87.99 o
   0   9   4       17.53       27.07      4.63 o
   1   9   4      928.83      916.42     46.61 o
   2   9   4      471.96      465.62     30.78 o
   3   9   4     1968.57     2181.33    101.66 o
   4   9   4       16.52       15.98      9.96 o
   5   9   4      820.60      848.42     54.30 o
  -4  10   4      396.90      345.94     51.67 o
  -3  10   4        3.86       -5.81     18.91 o
  -2  10   4      640.08      529.79     49.36 o
  -1  10   4       14.95        4.93     13.59 o
   0  10   4      345.35      291.22     29.08 o
   1  10   4       25.05       29.75     11.46 o
   2  10   4      484.25      419.17     40.70 o
   3  10   4       92.69       37.00     22.93 o
 -11   0   5        2.79      -34.54     53.08 o
  -9   0   5      652.40      655.81     39.92 o
  -7   0   5      548.29      628.41     45.41 o
  -5   0   5     8049.72     8700.22    233.02 o
  -3   0   5       13.75       14.67      8.17 o
  -1   0   5     7911.93     7431.21    190.72 o
   1   0   5       67.55      116.80      6.81 o
   3   0   5    23526.08    23899.38    796.60 o
   5   0   5      469.47      443.95     20.68 o
   7   0   5     6556.76     6940.35    292.74 o
   9   0   5      566.60      526.04     49.03 o
 -11   1   5       42.75       46.56     24.06 o
 -10   1   5     1694.53     1696.89     66.68 o
  -9   1   5        5.31       21.29     10.59 o
  -8   1   5       54.43       50.57      9.20 o
  -7   1   5      111.19      134.20     10.20 o
  -6   1   5     4846.11     4919.21    102.07 o
  -5   1   5      919.96      987.09     26.03 o
  -4   1   5     1339.88     1266.44     34.82 o
  -3   1   5      304.17      292.19     10.02 o
  -2   1   5     4524.05     4079.48    102.95 o
  -1   1   5     6481.81     6436.11    132.72 o
   0   1   5     4343.69     4006.20     75.88 o
   1   1   5     5166.55     5298.00     79.23 o
   2   1   5    11139.31    10611.29    178.21 o
   3   1   5     2736.97     2815.59     62.69 o
   4   1   5     1098.30     1080.66     24.22 o
   5   1   5      107.36       96.64      8.32 o
   6   1   5     4171.35     4133.15     83.56 o
   7   1   5       84.34       83.01     11.25 o
   8   1   5     1566.79     1590.81     48.84 o
   9   1   5      416.24      361.28     23.60 o
  10   1   5     1062.53     1055.17     61.94 o
 -11   2   5     1641.76     1617.99     92.62 o
 -10   2   5      434.22      416.01     33.66 o
  -9   2   5     3280.53     3523.53    101.55 o
  -8   2   5      335.68      287.52     16.97 o
  -7   2   5     1972.15     2088.28     55.27 o
  -6   2   5       76.59       71.93      8.36 o
  -5   2   5     3356.26     3420.90     79.38 o
  -4   2   5     2135.11     2075.94     40.95 o
  -3   2   5     7749.99     7835.72    143.80 o
  -2   2   5      380.72      376.47     10.89 o
  -1   2   5     8039.90     7742.04    161.41 o
   0   2   5     3441.39     3279.71     58.06 o
   1   2   5     7396.31     7280.34    116.08 o
   2   2   5        8.10       10.87      3.36 o
   3   2   5     2881.40     2884.48     48.05 o
   4   2   5     2617.06     2558.68     38.29 o
   5   2   5     2650.83     2818.44     59.15 o
   6   2   5      127.26      128.67      9.53 o
   7   2   5     1225.19     1258.01     34.56 o
   8   2   5      920.91      868.91     36.47 o
   9   2   5      528.39      556.03     28.22 o
  10   2   5       49.35       30.27     21.92 o
 -11   3   5       60.80       60.47     25.67 o
 -10   3   5     1428.70     1451.36     58.87 o
  -9   3   5      248.57      209.05     20.10 o
  -8   3   5     6118.04     6437.71    189.91 o
  -7   3   5       39.03       57.38     14.19 o
  -6   3   5     3039.25     3133.93     63.55 o
  -5   3   5       11.24       12.76      5.73 o
  -4   3   5    10403.80    10505.75    184.32 o
  -3   3   5      144.87      129.24     12.65 o
  -2   3   5     4627.52     4281.02     76.27 o
  -1   3   5      713.82      740.12     17.58 o
   0   3   5     8583.09     8067.85    125.94 o
   1   3   5      607.33      597.11     14.07 o
   2   3   5     1913.17     1748.82     35.36 o
   3   3   5        5.27       10.00      5.23 o
   4   3   5     3917.16     3916.10     60.45 o
   5   3   5      520.76      544.96     17.08 o
   6   3   5     1673.55     1720.57     50.48 o
   7   3   5       20.14       13.53      8.42 o
   8   3   5      461.28      435.44     21.51 o
   9   3   5       78.83       68.50     14.29 o
  10   3   5      122.61       91.19     24.44 o
 -10   4   5       27.67       17.25     13.93 o
  -9   4   5      575.81      544.75     31.36 o
  -8   4   5        4.92       19.06      9.81 o
  -7   4   5     4074.54     4392.56    107.97 o
  -6   4   5       83.37       82.27      8.79 o
  -5   4   5     1342.51     1365.88     31.62 o
  -4   4   5     1406.39     1406.84     32.80 o
  -3   4   5     9126.96     9311.04    180.35 o
  -2   4   5       73.52       62.07      4.41 o
  -1   4   5     1181.45     1092.23     27.68 o
   0   4   5      755.70      629.84     14.43 o
   1   4   5    10488.54    10546.89    172.69 o
   2   4   5     1483.00     1411.82     30.45 o
   3   4   5       25.25       17.02      5.44 o
   4   4   5      776.57      772.77     17.34 o
   5   4   5     4910.31     5185.68     96.09 o
   6   4   5       74.24       58.24      8.31 o
   7   4   5      160.04      139.18     11.77 o
   8   4   5      486.02      436.72     26.72 o
   9   4   5     2123.58     2349.42     76.21 o
  10   4   5        1.18      -18.13     18.13 o
 -10   5   5       67.54       60.11     20.13 o
  -9   5   5       97.99      101.81     13.11 o
  -8   5   5      662.85      594.99     23.48 o
  -7   5   5       29.60       23.84      6.88 o
  -6   5   5      197.17      189.15     11.43 o
  -5   5   5      170.85      181.41      8.92 o
  -4   5   5     2463.19     2540.00     75.69 o
  -3   5   5      443.79      442.01     15.40 o
  -2   5   5      170.12      175.79      9.68 o
  -1   5   5      927.27      878.20     20.95 o
   0   5   5     5349.63     5271.10    102.29 o
   1   5   5      108.81      124.78      8.20 o
   2   5   5     2082.41     1996.73     39.28 o
   3   5   5      109.67      102.12      6.75 o
   4   5   5     2211.13     2289.59     41.05 o
   5   5   5       16.90       31.32      7.40 o
   6   5   5     1312.61     1284.13     35.97 o
   7   5   5        0.45       -7.22      8.23 o
   8   5   5     1821.47     1829.07     66.24 o
   9   5   5        2.77       -6.04     16.25 o
  -9   6   5      226.97      161.08     32.36 o
  -8   6   5       73.19       64.92      7.99 o
  -7   6   5      311.18      296.65     26.69 o
  -6   6   5      169.62      180.25     18.74 o
  -5   6   5     1306.35     1319.36     43.54 o
  -4   6   5        0.05       -5.73      7.93 o
  -3   6   5      260.14      259.16     12.75 o
  -2   6   5      926.29      897.79     22.10 o
  -1   6   5      747.97      803.70     19.14 o
   0   6   5      437.88      402.01     19.82 o
   1   6   5     2299.34     2353.77     46.59 o
   2   6   5     2219.61     2293.52     44.00 o
   3   6   5     3133.42     3408.17     64.54 o
   4   6   5       13.01        2.81      5.22 o
   5   6   5     2167.08     2356.65     57.91 o
   6   6   5      406.67      390.14     18.19 o
   7   6   5     1518.76     1660.72     49.83 o
   8   6   5       12.35       15.07     11.47 o
  -8   7   5      635.02      568.63     48.09 o
  -7   7   5       53.61       51.70     15.13 o
  -6   7   5     1731.38     1827.99     71.48 o
  -5   7   5        0.03       -6.90      8.04 o
  -4   7   5      843.76      867.90     30.83 o
  -3   7   5      120.65      130.41      9.11 o
  -2   7   5     4671.97     4775.66    101.85 o
  -1   7   5       73.42       77.66      6.47 o
   0   7   5      510.65      499.40     13.30 o
   1   7   5      846.26      880.43     23.49 o
   2   7   5     1867.49     1951.61     45.31 o
   3   7   5      314.00      298.67     14.92 o
   4   7   5     2043.72     2130.65     58.32 o
   5   7   5       19.07       32.37      8.65 o
   6   7   5      680.12      691.69     27.35 o
   7   7   5       22.80       12.78     10.62 o
   8   7   5      587.48      515.68     41.49 o
  -7   8   5      817.72      783.62     66.34 o
  -6   8   5        0.26        1.89      9.67 o
  -5   8   5     3422.31     4044.24    141.97 o
  -4   8   5        8.59        2.92      5.74 o
  -3   8   5     1152.74     1188.95     41.56 o
  -2   8   5        5.59       14.32      7.01 o
  -1   8   5     5012.76     5398.11    209.77 o
   0   8   5      190.93      188.59     11.78 o
   1   8   5      480.96      508.16     17.50 o
   2   8   5       61.43       56.20      6.16 o
   3   8   5     1792.65     2029.99     71.31 o
   4   8   5       12.48        4.04      7.76 o
   5   8   5       44.83       30.74     11.72 o
   6   8   5        8.23        7.29     13.86 o
   7   8   5     1169.46     1119.60     64.55 o
  -6   9   5     1610.24     1567.58    121.00 o
  -5   9   5        0.32        1.15     18.91 o
  -4   9   5      537.05      515.11     29.43 o
  -3   9   5      210.49      182.23     21.55 o
  -2   9   5     1853.63     1928.69     91.05 o
  -1   9   5        2.01        0.94     14.31 o
   0   9   5      692.14      674.48     29.72 o
   1   9   5      251.52      233.85     17.78 o
   2   9   5     1324.79     1369.82     71.23 o
   3   9   5       57.86       33.68     17.95 o
   4   9   5      346.34      324.01     22.32 o
   5   9   5       63.36       24.28     23.72 o
  -3  10   5      386.16      344.88     39.06 o
  -2  10   5      367.15      286.31     34.18 o
  -1  10   5      537.51      544.84     63.29 o
   0  10   5       46.32       43.16     19.49 o
   1  10   5      685.92      671.19     66.08 o
   2  10   5      120.17      118.25     59.84 o
   3  10   5      369.78      362.49     57.69 o
 -10   0   6     1106.38     1112.84     62.89 o
  -8   0   6       62.99       77.43     15.54 o
  -6   0   6     6301.00     6711.67    200.70 o
  -4   0   6       46.94       58.07     11.00 o
  -2   0   6     9834.63     9084.37    296.07 o
   0   0   6     2546.25     2317.40     69.05 o
   2   0   6     6209.30     6144.65    168.63 o
   4   0   6    13315.40    14254.22    905.34 o
   6   0   6     7964.44     8503.71    255.12 o
   8   0   6      654.88      607.65     39.15 o
  10   0   6     2454.64     2554.34    198.43 o
 -11   1   6      353.40      342.22     36.40 o
 -10   1   6        6.78        1.87     16.92 o
  -9   1   6     1690.29     1714.95     54.60 o
  -8   1   6     1267.55     1383.95     39.31 o
  -7   1   6      528.90      508.92     21.95 o
  -6   1   6      586.93      598.78     23.18 o
  -5   1   6     6273.37     6341.07    159.17 o
  -4   1   6     1902.89     1878.01     43.84 o
  -3   1   6     2005.73     1742.75     35.22 o
  -2   1   6      280.54      296.31     19.68 o
  -1   1   6    14564.60    13435.81    260.69 o
   0   1   6     3646.84     3596.93     84.21 o
   1   1   6     3001.35     2755.41     39.04 o
   2   1   6      348.74      419.76     13.29 o
   3   1   6     9004.57     8719.52    153.94 o
   4   1   6        0.50        3.72     11.41 o
   5   1   6     1909.44     1878.64     35.94 o
   6   1   6       20.47       27.29      9.50 o
   7   1   6     3425.02     3518.15    103.29 o
   8   1   6       34.56       36.47     12.08 o
   9   1   6      815.14      755.06     36.07 o
  10   1   6      194.24      155.93     35.44 o
 -11   2   6       79.92       49.65     24.82 o
 -10   2   6     1291.78     1379.01     58.30 o
  -9   2   6      187.21      163.17     14.95 o
  -8   2   6     3010.85     3331.04     90.41 o
  -7   2   6       47.90       33.03      8.52 o
  -6   2   6     2924.93     3107.62     91.73 o
  -5   2   6     2029.92     1979.51     46.41 o
  -4   2   6     4507.67     4435.51     96.19 o
  -3   2   6       85.99       83.14      9.56 o
  -2   2   6     8743.22     8922.54    196.88 o
  -1   2   6     2914.19     2754.35     56.49 o
   0   2   6     5701.01     5772.95    101.49 o
   1   2   6      258.24      278.59      7.17 o
   2   2   6     2453.49     2491.65     42.17 o
   3   2   6      210.37      181.20      7.83 o
   4   2   6     1103.13     1086.96     20.50 o
   5   2   6       99.55       98.01      7.75 o
   6   2   6      281.05      290.61     14.15 o
   7   2   6      264.08      240.35     14.82 o
   8   2   6      954.39      923.31     37.54 o
   9   2   6      159.78      112.95     16.88 o
  10   2   6      534.42      438.26     45.07 o
 -10   3   6       80.26       54.17     15.13 o
  -9   3   6     1185.53     1127.22     48.55 o
  -8   3   6        3.80       24.35     11.67 o
  -7   3   6     5807.64     5803.14    206.55 o
  -6   3   6      569.15      557.75     22.23 o
  -5   3   6     2065.93     2085.21     42.24 o
  -4   3   6        0.84        9.37      7.82 o
  -3   3   6     4241.83     3992.36     73.54 o
  -2   3   6       52.99       38.04      4.61 o
  -1   3   6      653.04      613.82     18.35 o
   0   3   6       45.84       53.35      6.77 o
   1   3   6     4895.87     4589.17     77.45 o
   2   3   6        0.16        3.52      4.59 o
   3   3   6      192.03      207.21     11.45 o
   4   3   6      100.30      105.01      6.01 o
   5   3   6     1989.61     2029.51     54.86 o
   6   3   6       91.80      102.24      9.09 o
   7   3   6      110.64       92.81      9.71 o
   8   3   6        4.20      -10.70     11.62 o
   9   3   6      653.43      595.76     36.33 o
  10   3   6       16.75        1.88     25.75 o
 -10   4   6      258.31      189.88     35.15 o
  -9   4   6      174.87      141.31     22.80 o
  -8   4   6     3380.41     3791.08    123.25 o
  -7   4   6      548.82      508.45     23.34 o
  -6   4   6      488.20      533.48     19.44 o
  -5   4   6      547.30      541.11     22.41 o
  -4   4   6     3119.99     3242.91     69.42 o
  -3   4   6      696.28      703.42     17.65 o
  -2   4   6     1364.46     1379.62     25.18 o
  -1   4   6     1279.49     1214.47     29.59 o
   0   4   6     5821.35     5785.27     96.77 o
   1   4   6      323.56      298.26     10.84 o
   2   4   6      697.57      746.28     20.67 o
   3   4   6      529.97      509.46     13.66 o
   4   4   6     3139.74     3212.53     54.11 o
   5   4   6       24.81       26.80      5.38 o
   6   4   6     1099.47     1146.78     32.66 o
   7   4   6        2.07        6.27      8.11 o
   8   4   6     1220.99     1308.71     42.67 o
   9   4   6       64.01       45.84     14.33 o
 -10   5   6       34.76       24.91     23.51 o
  -9   5   6      193.79      141.13     16.00 o
  -8   5   6      373.75      375.70     23.60 o
  -7   5   6     1643.92     1595.06     57.54 o
  -6   5   6        1.57        5.31      5.67 o
  -5   5   6      181.27      195.41      9.52 o
  -4   5   6      205.72      245.95      8.83 o
  -3   5   6     5950.44     6000.79    136.31 o
  -2   5   6        9.09        0.27      7.44 o
  -1   5   6     3096.45     3001.44     70.58 o
   0   5   6     1183.33     1138.74     27.98 o
   1   5   6     4783.99     4686.49     91.60 o
   2   5   6      109.54      105.08      8.79 o
   3   5   6     2723.17     2741.42     59.58 o
   4   5   6      470.06      474.70     14.14 o
   5   5   6     4118.17     4250.04     79.73 o
   6   5   6      263.60      250.88     13.33 o
   7   5   6     1412.66     1403.28     47.18 o
   8   5   6       15.20        8.22     10.49 o
   9   5   6     1713.12     1668.88     92.42 o
  -9   6   6       91.14       84.68     33.73 o
  -8   6   6      348.50      355.43     19.71 o
  -7   6   6      662.87      676.43     40.87 o
  -6   6   6     1704.94     1817.13     75.25 o
  -5   6   6        0.03       -8.66      8.66 o
  -4   6   6     2868.29     2922.68     82.92 o
  -3   6   6      111.96      130.51      9.91 o
  -2   6   6     2493.74     2704.03     60.39 o
  -1   6   6      158.81      149.33      7.32 o
   0   6   6     2307.79     2319.93     53.43 o
   1   6   6      666.14      633.31     23.33 o
   2   6   6     4686.50     4986.24    112.15 o
   3   6   6      147.05      140.66      9.63 o
   4   6   6     3103.61     3322.43     69.90 o
   5   6   6      277.39      269.85     13.07 o
   6   6   6     2165.38     2375.54     66.48 o
   7   6   6       45.84       40.32     10.64 o
   8   6   6     1009.58     1045.04     47.15 o
  -8   7   6       50.54       18.50     18.40 o
  -7   7   6      568.85      555.83     48.28 o
  -6   7   6      425.54      385.91     26.96 o
  -5   7   6     2840.77     3115.36     92.67 o
  -4   7   6       50.20       52.71      8.25 o
  -3   7   6      494.32      471.46     20.21 o
  -2   7   6      112.77      105.71      8.21 o
  -1   7   6     2858.34     3000.40     69.11 o
   0   7   6      765.86      740.12     26.69 o
   1   7   6      651.07      632.76     21.65 o
   2   7   6      509.30      524.81     20.79 o
   3   7   6     2632.66     2791.49     61.60 o
   4   7   6       70.77       61.60      7.85 o
   5   7   6      434.37      453.18     19.83 o
   6   7   6        3.80       -2.56     10.45 o
   7   7   6      585.10      540.92     29.59 o
  -7   8   6       62.55       31.02     15.14 o
  -6   8   6     1477.27     1504.99     73.68 o
  -5   8   6      230.00      234.01     18.41 o
  -4   8   6      540.37      522.52     21.59 o
  -3   8   6        1.76       -4.01      5.21 o
  -2   8   6     1235.66     1333.38     47.86 o
  -1   8   6        0.03        1.69      7.00 o
   0   8   6      389.73      371.75     16.22 o
   1   8   6        0.46       -3.25      5.56 o
   2   8   6     1117.88     1131.81     36.00 o
   3   8   6        0.03        9.69      6.11 o
   4   8   6        5.91        8.15      7.16 o
   5   8   6        0.54       -0.98      7.70 o
   6   8   6      370.31      409.09     34.86 o
  -5   9   6      728.32      606.01     52.47 o
  -4   9   6        1.60        1.37     10.08 o
  -3   9   6      560.15      510.90     27.73 o
  -2   9   6      492.06      516.11     25.71 o
  -1   9   6     1238.03     1163.73     64.44 o
   0   9   6        1.74        4.85      6.72 o
   1   9   6      151.53      107.94     16.57 o
   2   9   6      538.99      541.80     36.02 o
   3   9   6      572.28      577.72     26.89 o
   4   9   6        2.10       -1.74      9.45 o
   5   9   6      262.49      189.11     53.52 o
  -3  10   6      280.31      239.58     32.96 o
  -2  10   6      650.57      642.38     56.73 o
  -1  10   6       13.88       13.23     18.17 o
   0  10   6     1197.49     1302.37    100.27 o
   1  10   6      175.31      112.15     26.19 o
   2  10   6      674.99      637.05    119.15 o
 -11   0   7      424.54      343.34     72.60 o
  -9   0   7     2038.97     2284.74    113.89 o
  -7   0   7     1620.57     1741.72    144.41 o
  -5   0   7    10379.56    10877.88    285.56 o
  -3   0   7    13099.58    13095.45    438.49 o
  -1   0   7    11139.48    10702.84    275.08 o
   1   0   7    10735.05    10761.70    317.34 o
   3   0   7    16503.84    17374.88    465.72 o
   5   0   7     3525.67     3868.39    144.43 o
   7   0   7     3275.60     3383.13    130.26 o
   9   0   7      434.57      392.16     49.36 o
 -11   1   7       30.96        8.86     27.14 o
 -10   1   7     2068.99     2128.64    102.84 o
  -9   1   7      962.58     1081.57     45.28 o
  -8   1   7      834.18      838.61     34.78 o
  -7   1   7      222.43      213.32     15.44 o
  -6   1   7     3919.29     3926.77    106.64 o
  -5   1   7      499.30      534.79     20.90 o
  -4   1   7     5142.62     4998.31     97.68 o
  -3   1   7       89.97      110.94      7.17 o
  -2   1   7     9896.85     9148.51    190.02 o
  -1   1   7      706.81      707.17     17.39 o
   0   1   7     2069.10     1911.42     34.60 o
   1   1   7     1510.84     1568.65     23.83 o
   2   1   7    12787.45    12446.52    199.07 o
   3   1   7     4039.04     4317.23     78.87 o
   4   1   7     2059.83     2068.48     44.26 o
   5   1   7      891.53     1009.75     32.45 o
   6   1   7     3188.90     3251.23     73.25 o
   7   1   7       17.08       22.38     10.27 o
   8   1   7      930.53      900.70     35.72 o
   9   1   7      600.15      569.13     33.86 o
  10   1   7     1109.94     1035.55     76.01 o
 -11   2   7      699.59      783.36     77.05 o
 -10   2   7      100.39       58.51     25.44 o
  -9   2   7     1120.29     1195.05     55.91 o
  -8   2   7       15.12       23.85     11.50 o
  -7   2   7     2232.38     2365.23     77.92 o
  -6   2   7      551.64      535.53     18.78 o
  -5   2   7      816.43      820.14     29.38 o
  -4   2   7      273.01      243.08      9.81 o
  -3   2   7      562.12      489.49     17.52 o
  -2   2   7      351.69      380.30     20.34 o
  -1   2   7     3740.35     3791.52     70.78 o
   0   2   7        1.31        2.71      4.22 o
   1   2   7      413.37      416.19     10.77 o
   2   2   7      220.71      214.64      7.94 o
   3   2   7      440.35      419.02     14.15 o
   4   2   7      114.66      138.87      6.71 o
   5   2   7     1500.65     1569.62     31.57 o
   6   2   7      282.26      269.09     13.41 o
   7   2   7      965.56     1016.62     36.10 o
   8   2   7        2.93        3.74     10.75 o
   9   2   7      841.84      786.10     42.27 o
  10   2   7      135.77       49.96     26.67 o
 -10   3   7      366.50      363.78     50.63 o
  -9   3   7        2.11        7.71     16.17 o
  -8   3   7     3066.80     3193.58     97.85 o
  -7   3   7      182.45      211.40     17.52 o
  -6   3   7      268.48      239.61     14.77 o
  -5   3   7      184.18      175.96     11.84 o
  -4   3   7     2576.11     2528.18     62.77 o
  -3   3   7      600.02      619.88     15.63 o
  -2   3   7       38.30       47.21     11.79 o
  -1   3   7      743.88      806.97     19.96 o
   0   3   7     3263.32     3216.78     57.42 o
   1   3   7      898.04      858.44     18.54 o
   2   3   7      165.50      158.46     10.63 o
   3   3   7      326.51      329.67     11.63 o
   4   3   7     1217.57     1140.94     25.33 o
   5   3   7      698.12      717.93     18.66 o
   6   3   7      310.39      292.96     13.55 o
   7   3   7      293.84      266.45     14.05 o
   8   3   7     1881.80     1918.46     61.27 o
   9   3   7       27.36        7.32     12.50 o
 -10   4   7      145.79      110.45     24.80 o
  -9   4   7     1114.67     1112.66     54.57 o
  -8   4   7      229.76      235.12     23.05 o
  -7   4   7     1710.32     1803.83     65.56 o
  -6   4   7      154.86      145.39     11.18 o
  -5   4   7     1468.74     1615.91     39.90 o
  -4   4   7     1056.29     1088.03     26.07 o
  -3   4   7     4383.54     4521.94     87.74 o
  -2   4   7      255.46      274.94      9.56 o
  -1   4   7     2133.07     2096.92     61.43 o
   0   4   7       83.96       69.31      6.02 o
   1   4   7     5958.46     6103.35    117.23 o
   2   4   7      296.21      288.24     12.55 o
   3   4   7     1944.62     1966.47     41.48 o
   4   4   7       30.86       28.62      5.53 o
   5   4   7     1501.14     1590.04     32.99 o
   6   4   7      255.91      228.89     12.16 o
   7   4   7      622.25      638.30     23.10 o
   8   4   7       61.05       44.64     11.26 o
   9   4   7     1312.48     1433.04     57.06 o
  -9   5   7      308.55      287.97     25.95 o
  -8   5   7     1409.11     1428.98     82.61 o
  -7   5   7        0.75        3.48      8.05 o
  -6   5   7     1923.85     1908.93     60.33 o
  -5   5   7     1579.36     1677.33     41.75 o
  -4   5   7     5534.26     5847.05    128.51 o
  -3   5   7      517.90      522.04     15.57 o
  -2   5   7     3846.54     3842.95     71.54 o
  -1   5   7      255.83      239.04     11.67 o
   0   5   7     6345.50     6291.99    129.64 o
   1   5   7       16.99       23.32      9.27 o
   2   5   7     3048.65     3037.93     67.59 o
   3   5   7       79.94       86.23      8.69 o
   4   5   7     5962.96     6400.27    132.01 o
   5   5   7      933.39      935.60     24.63 o
   6   5   7      976.95      944.26     30.08 o
   7   5   7       31.65       21.00      8.59 o
   8   5   7     1420.19     1556.32     53.81 o
   9   5   7      383.95      395.72     36.37 o
  -9   6   7      592.99      477.07     75.08 o
  -8   6   7       22.41       20.81      6.01 o
  -7   6   7     1169.86     1314.69     69.29 o
  -6   6   7       14.47        5.79      9.73 o
  -5   6   7     3243.90     3478.27     90.98 o
  -4   6   7      172.17      144.44     11.52 o
  -3   6   7     3691.38     4059.72    102.06 o
  -2   6   7       75.66       67.89      8.50 o
  -1   6   7     2343.69     2400.96     65.83 o
   0   6   7       71.88       57.27      7.97 o
   1   6   7     2218.42     2299.25     75.24 o
   2   6   7      108.61       98.22      9.53 o
   3   6   7     3836.38     4171.55     97.28 o
   4   6   7        6.36       -4.82      7.23 o
   5   6   7     2054.21     2238.70     62.91 o
   6   6   7       24.51       14.95     10.35 o
   7   6   7     1649.94     1726.63     63.11 o
   8   6   7      201.02      169.95     17.89 o
  -8   7   7      372.44      322.83     33.53 o
  -7   7   7      625.16      573.86     36.00 o
  -6   7   7     1444.14     1459.03     55.44 o
  -5   7   7       29.87       12.32      9.10 o
  -4   7   7      296.11      272.59     16.63 o
  -3   7   7      240.06      245.51     17.61 o
  -2   7   7     2490.67     2574.57     71.69 o
  -1   7   7      111.77      102.26      7.42 o
   0   7   7      752.79      708.99     27.33 o
   1   7   7      169.26      169.71     11.78 o
   2   7   7     1916.55     1963.93     65.72 o
   3   7   7      161.70      151.55     12.65 o
   4   7   7      175.59      173.16     12.81 o
   5   7   7        0.77       -4.43      8.31 o
   6   7   7     1579.14     1675.11     61.95 o
   7   7   7      871.58      835.64     40.35 o
  -7   8   7      314.24      276.47     27.48 o
  -6   8   7        2.50       -5.35     12.61 o
  -5   8   7      482.06      425.64     26.20 o
  -4   8   7       16.03       -0.54      8.03 o
  -3   8   7      311.65      311.92     17.08 o
  -2   8   7       34.11       18.27      8.38 o
  -1   8   7      697.11      726.01     31.19 o
   0   8   7        0.00        0.45      4.01 o
   1   8   7      505.20      502.50     18.80 o
   2   8   7       16.57       21.88      6.69 o
   3   8   7      389.75      384.17     21.32 o
   4   8   7        4.37        9.39      8.67 o
   5   8   7       52.47       62.40     12.03 o
   6   8   7      277.96      233.03     21.67 o
  -5   9   7        1.99       15.29     17.48 o
  -4   9   7      223.28      172.05     19.27 o
  -3   9   7      365.33      387.48     26.10 o
  -2   9   7      619.04      605.01     43.71 o
  -1   9   7       31.43       35.27      8.06 o
   0   9   7      312.96      265.78     15.44 o
   1   9   7       88.59      102.35     10.13 o
   2   9   7      334.77      333.56     24.35 o
   3   9   7      105.36       86.69     13.32 o
   4   9   7      378.71      334.97     33.91 o
  -2  10   7        2.70      -11.29     21.56 o
  -1  10   7      681.16      601.40     63.02 o
   0  10   7       21.78       42.83     28.31 o
   1  10   7     1155.66     1253.21    129.42 o
 -10   0   8     2589.88     2705.79    151.85 o
  -8   0   8      961.77     1060.78     75.08 o
  -6   0   8    12610.30    13977.91    355.20 o
  -4   0   8     3362.77     3347.65    108.08 o
  -2   0   8    16327.57    15828.56    370.94 o
   0   0   8     3349.66     3536.96     77.54 o
   2   0   8     5127.66     5196.69    112.47 o
   4   0   8     1058.05     1102.91     47.94 o
   6   0   8     4665.02     5050.70    185.43 o
   8   0   8      377.37      329.99     31.43 o
  10   0   8      468.04      405.28     81.91 o
 -11   1   8     1368.28     1302.63    101.92 o
 -10   1   8      263.64      226.36     27.85 o
  -9   1   8     1834.42     1917.66     73.99 o
  -8   1   8        0.01       -2.97      9.44 o
  -7   1   8     2512.96     2691.47     66.81 o
  -6   1   8      858.62      860.73     27.45 o
  -5   1   8     4321.04     4256.10     87.09 o
  -4   1   8       42.65       27.97      5.29 o
  -3   1   8     5586.71     5206.27    153.48 o
  -2   1   8      749.64      774.77     18.57 o
  -1   1   8     5562.10     5248.63     96.79 o
   0   1   8      129.37      106.77      6.60 o
   1   1   8     5874.83     5627.15     79.40 o
   2   1   8      167.16      145.15      7.56 o
   3   1   8     4516.41     4595.39    108.97 o
   4   1   8      117.41      118.05      6.25 o
   5   1   8     1799.41     1802.93     47.27 o
   6   1   8     1857.23     1875.16     53.30 o
   7   1   8     1322.44     1286.82     43.34 o
   8   1   8      264.89      235.78     19.11 o
   9   1   8      504.40      454.65     29.67 o
  10   1   8       33.88       -7.78     47.26 o
 -10   2   8      835.75      843.97     80.36 o
  -9   2   8      610.60      574.19     31.63 o
  -8   2   8      656.19      713.34     37.87 o
  -7   2   8     1003.83      998.71     33.32 o
  -6   2   8      983.14      978.26     26.14 o
  -5   2   8     2290.64     2256.11     54.07 o
  -4   2   8     1698.80     1760.16     44.66 o
  -3   2   8     2186.06     2150.66     69.48 o
  -2   2   8      629.28      562.99     20.66 o
  -1   2   8      159.62      151.47      5.80 o
   0   2   8     4944.92     5016.66     85.55 o
   1   2   8     2804.45     2671.26     39.70 o
   2   2   8     2905.70     3054.84     51.44 o
   3   2   8      380.66      397.30     14.38 o
   4   2   8     2532.22     2620.42     61.46 o
   5   2   8     3161.07     3174.26     50.64 o
   6   2   8     1725.40     1779.49     43.15 o
   7   2   8      120.86      105.53     10.81 o
   8   2   8      608.94      597.14     28.35 o
   9   2   8      346.69      323.88     25.73 o
 -10   3   8        1.56       -3.61     15.54 o
  -9   3   8      449.98      472.68     31.00 o
  -8   3   8       42.11        9.61     15.14 o
  -7   3   8      430.92      382.71     19.88 o
  -6   3   8       34.68       31.14      9.81 o
  -5   3   8      896.76      893.25     29.83 o
  -4   3   8       68.31       64.61      9.95 o
  -3   3   8     1224.03     1205.29     29.93 o
  -2   3   8      197.39      203.47      7.66 o
  -1   3   8      642.07      580.49     14.27 o
   0   3   8       60.16       65.14      6.26 o
   1   3   8     1168.82     1089.89     24.84 o
   2   3   8        0.24       -3.99      7.15 o
   3   3   8     1304.44     1271.31     27.98 o
   4   3   8      254.90      260.47     11.17 o
   5   3   8     1912.75     1849.25     37.04 o
   6   3   8       96.45       84.76     10.91 o
   7   3   8     1196.70     1241.82     36.00 o
   8   3   8      121.61       98.02     14.97 o
   9   3   8     1538.88     1502.10     83.22 o
 -10   4   8      155.62      139.09     23.67 o
  -9   4   8       10.52        8.80     11.54 o
  -8   4   8     2859.95     3075.24    109.79 o
  -7   4   8       50.68       33.32     10.15 o
  -6   4   8      431.73      415.34     21.97 o
  -5   4   8       61.43       66.62      9.13 o
  -4   4   8     3431.19     3749.09     78.55 o
  -3   4   8       29.67       24.27      5.23 o
  -2   4   8      533.19      560.88     15.94 o
  -1   4   8      312.72      310.56     12.76 o
   0   4   8     6808.99     6921.62    117.27 o
   1   4   8      593.96      549.65     17.57 o
   2   4   8      563.24      572.59     20.59 o
   3   4   8      188.21      186.13     13.13 o
   4   4   8     2499.49     2657.10     55.53 o
   5   4   8      644.30      607.85     18.54 o
   6   4   8      450.42      464.19     16.21 o
   7   4   8      343.53      317.30     15.65 o
   8   4   8     2014.82     2156.67     68.02 o
   9   4   8       11.59        0.51     18.99 o
  -9   5   8     1574.05     1564.35     98.06 o
  -8   5   8       15.13       20.34     10.60 o
  -7   5   8     2472.69     2447.58     92.04 o
  -6   5   8      124.20      104.73      9.69 o
  -5   5   8     3882.43     3951.10    100.83 o
  -4   5   8       22.35       26.31      5.68 o
  -3   5   8     2805.42     2905.82     60.23 o
  -2   5   8      297.11      303.95     10.76 o
  -1   5   8     4649.79     4600.62    102.56 o
   0   5   8      146.45      139.47     10.90 o
   1   5   8     5633.75     5721.72    125.49 o
   2   5   8       76.13       69.93     10.31 o
   3   5   8     1762.70     1767.61     46.73 o
   4   5   8        6.78        5.41      7.52 o
   5   5   8     1726.77     1739.76     48.96 o
   6   5   8       85.24       93.48     10.95 o
   7   5   8      968.14      982.82     33.26 o
   8   5   8        3.33       25.07     12.46 o
  -8   6   8     1075.20     1037.66     74.34 o
  -7   6   8      274.59      241.38     11.70 o
  -6   6   8     2860.73     3190.37    127.96 o
  -5   6   8      263.33      219.88     15.55 o
  -4   6   8     3834.06     4096.48    103.48 o
  -3   6   8      853.93      842.41     28.22 o
  -2   6   8     4916.22     5314.04    123.71 o
  -1   6   8     2420.68     2342.50     60.41 o
   0   6   8     1365.51     1443.16     39.60 o
   1   6   8      619.90      598.24     23.69 o
   2   6   8     3168.94     3327.23    107.72 o
   3   6   8      809.82      826.57     27.41 o
   4   6   8     1808.54     1925.69     55.22 o
   5   6   8        1.04       16.92      9.12 o
   6   6   8     1432.77     1540.23     57.43 o
   7   6   8      206.97      207.64     21.05 o
  -8   7   8       72.93       31.54     17.05 o
  -7   7   8      807.57      747.71     45.71 o
  -6   7   8        1.20       18.69     12.58 o
  -5   7   8      674.91      663.15     32.46 o
  -4   7   8        1.01       11.26      8.41 o
  -3   7   8     1508.17     1539.79     55.31 o
  -2   7   8      467.69      450.06     20.11 o
  -1   7   8     1604.93     1566.09     42.88 o
   0   7   8      368.32      339.27     18.42 o
   1   7   8      449.27      417.37     22.70 o
   2   7   8       31.61       34.61     11.16 o
   3   7   8     1334.18     1340.55     43.39 o
   4   7   8      111.89      107.79     11.76 o
   5   7   8      718.59      720.46     30.47 o
   6   7   8      134.99      123.37     16.18 o
   7   7   8      429.95      374.13     33.24 o
  -6   8   8      417.86      391.08     35.75 o
  -5   8   8        0.63       -8.43      9.52 o
  -4   8   8        1.73       -8.18      8.18 o
  -3   8   8       33.76       13.46      6.89 o
  -2   8   8     1005.23      981.75     37.12 o
  -1   8   8       10.33       10.39      6.65 o
   0   8   8       22.58       19.75      6.59 o
   1   8   8       40.31       24.42      8.38 o
   2   8   8     1330.56     1418.36     45.93 o
   3   8   8       19.00        8.52      8.84 o
   4   8   8      143.93      142.06     13.48 o
   5   8   8       12.85       20.18     10.83 o
  -5   9   8      478.73      405.94     43.85 o
  -4   9   8       13.65       52.41     25.66 o
  -3   9   8      132.12       74.34     15.50 o
  -2   9   8       10.65        5.63     10.28 o
  -1   9   8      524.41      472.24     27.05 o
   0   9   8       58.91       55.15      7.71 o
   1   9   8      776.42      797.62     35.81 o
   2   9   8       39.25       26.60      9.42 o
   3   9   8      298.31      229.23     30.72 o
   4   9   8       36.43       36.33     18.60 o
  -9   0   9     1323.55     1432.78     72.47 o
  -7   0   9     4110.63     4673.47    149.97 o
  -5   0   9     4894.33     5094.72    216.48 o
  -3   0   9     9749.20     9711.78    289.24 o
  -1   0   9     3905.32     3937.76    100.43 o
   1   0   9     2079.98     2057.74     45.10 o
   3   0   9      289.35      291.12     16.24 o
   5   0   9     5928.63     6195.29    552.96 o
   7   0   9      121.72       82.77     19.22 o
   9   0   9      296.55      219.29     37.50 o
 -10   1   9     2018.12     2135.06    104.90 o
  -9   1   9       14.65       17.30     12.42 o
  -8   1   9     2024.01     2131.08     61.07 o
  -7   1   9      925.07      985.46     27.77 o
  -6   1   9     2764.09     2842.38     71.72 o
  -5   1   9       26.07       21.13      7.09 o
  -4   1   9     2420.88     2343.88     46.40 o
  -3   1   9     3216.53     3257.67    102.14 o
  -2   1   9     7828.32     7520.11    146.19 o
  -1   1   9      281.45      279.94     16.30 o
   0   1   9     1910.67     1857.05     35.13 o
   1   1   9     2430.26     2494.67     44.25 o
   2   1   9     3114.11     3008.92     50.42 o
   3   1   9      254.80      259.83     10.75 o
   4   1   9     2047.15     2035.45     45.19 o
   5   1   9      334.35      333.82     11.00 o
   6   1   9     1068.01     1110.71     27.11 o
   7   1   9      143.38      131.75     11.32 o
   8   1   9      210.14      190.97     17.93 o
   9   1   9      306.52      248.08     26.84 o
 -10   2   9       23.41       23.91     15.44 o
  -9   2   9      696.21      720.89     37.29 o
  -8   2   9      314.87      282.89     18.72 o
  -7   2   9     1279.81     1371.21     48.28 o
  -6   2   9       30.78       12.33      6.26 o
  -5   2   9      964.81      979.33     27.48 o
  -4   2   9      677.95      652.76     24.37 o
  -3   2   9     1182.43     1117.59     62.62 o
  -2   2   9      287.36      287.89     12.14 o
  -1   2   9     2552.63     2483.67     51.92 o
   0   2   9      785.20      717.09     15.44 o
   1   2   9     5937.08     6272.43     96.19 o
   2   2   9      130.89      120.36      8.27 o
   3   2   9     2805.01     2905.85     69.56 o
   4   2   9      465.55      423.55     16.29 o
   5   2   9      991.29     1074.74     33.08 o
   6   2   9       37.92       29.68      5.51 o
   7   2   9     1447.07     1529.53     45.98 o
   8   2   9       64.15       35.93     12.82 o
   9   2   9     1611.51     1537.60     94.36 o
 -10   3   9        4.24      -16.07     35.62 o
  -9   3   9       92.57       57.16     17.89 o
  -8   3   9      859.12      858.65     37.46 o
  -7   3   9        1.95        0.38      6.63 o
  -6   3   9      737.88      638.09     27.28 o
  -5   3   9      563.22      491.37     22.59 o
  -4   3   9     2336.07     2288.23     57.04 o
  -3   3   9      109.93      107.69     20.96 o
  -2   3   9      776.20      774.96     28.42 o
  -1   3   9      996.56     1044.69     24.74 o
   0   3   9     4776.96     4608.03     83.90 o
   1   3   9       74.88       89.16      5.83 o
   2   3   9     1882.28     1938.43     40.43 o
   3   3   9      667.55      708.25     20.52 o
   4   3   9     4527.24     4591.05     89.94 o
   5   3   9        0.33       10.63      5.23 o
   6   3   9     1357.53     1357.18     36.24 o
   7   3   9        1.41       18.89      7.88 o
   8   3   9     3210.60     3412.88     96.73 o
   9   3   9       29.36       44.06     28.41 o
  -9   4   9     1051.32     1025.83     53.04 o
  -8   4   9       35.64       14.85     12.35 o
  -7   4   9     1060.39     1039.45     47.79 o
  -6   4   9      120.64      128.33     13.89 o
  -5   4   9     2435.92     2553.40     75.55 o
  -4   4   9      974.18      948.26     24.92 o
  -3   4   9     1411.27     1468.81     34.33 o
  -2   4   9      237.57      240.08     13.80 o
  -1   4   9     4796.65     5051.22    103.01 o
   0   4   9      553.02      536.05     18.87 o
   1   4   9     1493.04     1497.52     37.98 o
   2   4   9      658.55      697.21     26.30 o
   3   4   9     4375.23     4707.64    113.08 o
   4   4   9      138.03      125.91     17.91 o
   5   4   9     1188.80     1221.99     31.44 o
   6   4   9      207.92      197.48     11.18 o
   7   4   9     1697.09     1854.82     57.27 o
   8   4   9       36.14       25.21      9.89 o
  -9   5   9      119.54       43.02     20.10 o
  -8   5   9     2476.78     2555.96    120.11 o
  -7   5   9      188.11      182.48     17.75 o
  -6   5   9     1299.26     1271.50     47.27 o
  -5   5   9      274.78      253.37     17.99 o
  -4   5   9     3043.48     3155.15     79.50 o
  -3   5   9      348.67      319.95     18.55 o
  -2   5   9     3386.96     3435.29     86.91 o
  -1   5   9      130.03      130.83     13.62 o
   0   5   9     2100.91     1990.91     49.51 o
   1   5   9      594.04      572.29     25.64 o
   2   5   9     1367.33     1399.37     50.42 o
   3   5   9      521.42      499.37     24.98 o
   4   5   9     1188.91     1290.62     56.35 o
   5   5   9      414.67      403.08     18.40 o
   6   5   9      263.43      247.32     15.67 o
   7   5   9        4.72        5.58      8.84 o
   8   5   9      294.61      274.38     22.21 o
  -8   6   9       12.72       15.09     22.29 o
  -7   6   9     1628.01     1795.85     72.11 o
  -6   6   9       93.64       91.79      7.76 o
  -5   6   9     1778.59     1863.66     52.25 o
  -4   6   9      232.28      222.96     12.74 o
  -3   6   9     3190.34     3483.68     97.09 o
  -2   6   9      213.79      190.64     17.13 o
  -1   6   9     1718.46     1762.54     45.96 o
   0   6   9        1.36       -7.60      7.60 o
   1   6   9      334.13      312.62     16.91 o
   2   6   9      420.77      369.33     22.38 o
   3   6   9      886.22      905.68     33.62 o
   4   6   9        9.52        2.07      7.31 o
   5   6   9      329.47      299.77     15.30 o
   6   6   9       81.34       76.52     13.61 o
   7   6   9      423.99      425.67     26.51 o
  -7   7   9       40.15       22.86     14.27 o
  -6   7   9     1987.40     2028.82     81.68 o
  -5   7   9      146.37      123.65     14.61 o
  -4   7   9      442.93      406.00     21.45 o
  -3   7   9      154.50      165.15     13.24 o
  -2   7   9     1117.61     1113.39     39.14 o
  -1   7   9      855.83      796.65     29.65 o
   0   7   9      856.67      841.46     36.66 o
   1   7   9      146.15      146.62     18.42 o
   2   7   9     1678.30     1741.27     69.24 o
   3   7   9      218.64      226.75     15.82 o
   4   7   9      286.64      277.58     18.22 o
   5   7   9        1.10       -6.13      9.44 o
   6   7   9     1546.23     1620.99     73.35 o
  -6   8   9        0.72        5.79     13.24 o
  -5   8   9      137.47      108.10     16.39 o
  -4   8   9        6.00        3.32     10.75 o
  -3   8   9      861.55      840.19     38.63 o
  -2   8   9       35.45        8.87      8.03 o
  -1   8   9      502.17      477.21     19.67 o
   0   8   9       27.44       18.61      8.57 o
   1   8   9     2072.75     2241.68     84.80 o
   2   8   9        5.45       -3.76      9.47 o
   3   8   9     1018.87     1070.13     54.96 o
   4   8   9        5.55       31.78     13.09 o
   5   8   9     1334.93     1406.51     71.70 o
  -4   9   9      719.30      691.75     55.96 o
  -3   9   9        0.32       -8.77     14.85 o
  -2   9   9      580.69      571.44     32.63 o
  -1   9   9      254.51      251.34     21.04 o
   0   9   9     1005.87     1039.45     69.19 o
   1   9   9        1.52        4.07     11.87 o
   2   9   9      869.03      805.76     65.57 o
   3   9   9      284.30      191.99     30.23 o
 -10   0  10     2587.96     2844.37    190.21 o
  -8   0  10     1190.07     1198.43     55.81 o
  -6   0  10     1756.31     1926.23    103.60 o
  -4   0  10     3165.01     3307.57     87.34 o
  -2   0  10     1367.99     1455.56     56.52 o
   0   0  10       32.37       40.45      5.71 o
   2   0  10     3394.99     3647.67    130.73 o
   4   0  10      335.71      331.61     22.06 o
   6   0  10     1549.94     1514.25     72.21 o
   8   0  10       20.97       43.95     24.48 o
 -10   1  10       64.90       54.62     17.91 o
  -9   1  10      734.89      713.74     45.48 o
  -8   1  10      612.99      598.16     24.02 o
  -7   1  10     3446.23     3596.80     80.89 o
  -6   1  10        4.53       14.18     10.01 o
  -5   1  10      495.72      492.92     16.58 o
  -4   1  10      399.16      392.59     17.79 o
  -3   1  10     5942.65     5679.22    143.91 o
  -2   1  10        0.06       17.54      7.33 o
  -1   1  10      559.42      521.57     16.41 o
   0   1  10     3680.96     3918.90     70.88 o
   1   1  10     3870.17     3804.68     64.01 o
   2   1  10       82.19       89.03      7.40 o
   3   1  10      514.80      484.17     21.22 o
   4   1  10      127.52      123.73      9.66 o
   5   1  10     2374.41     2295.33     64.62 o
   6   1  10       75.61       67.54     11.18 o
   7   1  10      192.74      195.58     10.42 o
   8   1  10       38.86       29.42     11.46 o
   9   1  10      821.39      731.20     70.93 o
 -10   2  10      368.18      353.48     29.97 o
  -9   2  10       11.74       16.18     10.64 o
  -8   2  10     1062.37     1109.76     39.48 o
  -7   2  10     1329.37     1267.03     44.50 o
  -6   2  10     1847.70     1987.24     50.39 o
  -5   2  10       56.38       56.10     16.05 o
  -4   2  10     2815.38     2850.87     71.37 o
  -3   2  10      601.01      536.48     30.01 o
  -2   2  10     4392.69     4264.69     87.81 o
  -1   2  10        2.16       15.32      5.92 o
   0   2  10     5968.88     6225.90    106.82 o
   1   2  10     1179.52     1150.27     20.85 o
   2   2  10     4034.70     4239.32     76.79 o
   3   2  10      489.71      497.89     18.61 o
   4   2  10     3815.21     4108.71     95.17 o
   5   2  10      411.95      353.42     18.51 o
   6   2  10     2572.49     2759.42     75.53 o
   7   2  10      112.01      107.75      8.78 o
   8   2  10     1586.72     1550.38     63.23 o
   9   2  10        9.47      -21.79     60.78 o
 -10   3  10       75.13       54.46     23.43 o
  -9   3  10     1355.20     1286.16     56.64 o
  -8   3  10       67.33       68.04     13.04 o
  -7   3  10      441.57      403.59     23.11 o
  -6   3  10      287.70      229.04     16.79 o
  -5   3  10     4370.33     4303.72    125.06 o
  -4   3  10      270.52      260.54     15.69 o
  -3   3  10     1924.57     1915.52     73.84 o
  -2   3  10      100.15       97.14     12.71 o
  -1   3  10     7850.29     7915.69    135.56 o
   0   3  10       83.56      106.43      6.44 o
   1   3  10     2878.61     2888.70     49.66 o
   2   3  10       35.67       49.10      8.36 o
   3   3  10     6211.02     6392.93    131.33 o
   4   3  10      178.20      158.28     14.51 o
   5   3  10     1564.38     1611.47     47.62 o
   6   3  10       72.57       59.66      8.71 o
   7   3  10     2953.35     3090.86     81.27 o
   8   3  10       11.27       12.42      9.78 o
  -9   4  10      272.57      286.54     29.03 o
  -8   4  10     1520.76     1519.90     75.48 o
  -7   4  10      832.66      787.14     38.03 o
  -6   4  10     1569.95     1546.90     57.95 o
  -5   4  10      175.41      180.81     17.37 o
  -4   4  10     3150.84     3306.52     91.08 o
  -3   4  10      548.11      485.79     22.65 o
  -2   4  10      615.66      675.14     18.50 o
  -1   4  10       80.85       79.77      8.07 o
   0   4  10     3800.86     4046.55     78.35 o
   1   4  10      152.91      135.19      9.43 o
   2   4  10     1774.53     1820.68     55.98 o
   3   4  10       53.90       41.82      9.56 o
   4   4  10     2725.97     3016.93     74.75 o
   5   4  10        1.57        5.46      7.14 o
   6   4  10       75.86       65.93     10.17 o
   7   4  10        0.09       -2.46      9.68 o
   8   4  10     1390.53     1357.25     79.16 o
  -9   5  10     1461.93     1271.08    101.33 o
  -8   5  10      463.86      380.32     40.74 o
  -7   5  10      505.45      452.57     30.71 o
  -6   5  10        6.26       -4.91      9.04 o
  -5   5  10     2944.39     3008.55     94.14 o
  -4   5  10      329.35      342.38     19.08 o
  -3   5  10      221.05      175.81     11.25 o
  -2   5  10       18.18       12.91      5.32 o
  -1   5  10     2021.57     2078.77     50.70 o
   0   5  10      581.36      603.57     27.92 o
   1   5  10       85.64       77.33      9.54 o
   2   5  10      122.21      132.63     15.44 o
   3   5  10     1510.37     1523.80     52.98 o
   4   5  10       34.90       38.87     11.16 o
   5   5  10       18.91       18.30      8.54 o
   6   5  10      109.49      103.46     13.15 o
   7   5  10      610.13      550.57     30.37 o
  -8   6  10      477.37      327.61     41.12 o
  -7   6  10       82.35       77.90     10.90 o
  -6   6  10      871.62      944.79     43.00 o
  -5   6  10      395.11      399.43     17.65 o
  -4   6  10      776.25      780.53     28.14 o
  -3   6  10       21.05       15.81      8.40 o
  -2   6  10     2260.46     2316.93     61.32 o
  -1   6  10      432.84      406.94     21.03 o
   0   6  10      398.21      354.22     18.54 o
   1   6  10        8.26       18.24      8.24 o
   2   6  10      219.91      177.31     16.73 o
   3   6  10      215.10      180.08     18.46 o
   4   6  10      339.11      321.94     19.35 o
   5   6  10       71.52       49.52     10.34 o
   6   6  10      801.09      813.61     38.32 o
   7   6  10      193.44      176.59     21.11 o
  -7   7  10      949.49      850.60     62.54 o
  -6   7  10      377.75      327.15     27.15 o
  -5   7  10      332.11      315.08     22.19 o
  -4   7  10       84.64       63.13     11.62 o
  -3   7  10     2156.23     2276.26     75.34 o
  -2   7  10      609.94      607.52     22.93 o
  -1   7  10      464.72      415.25     19.48 o
   0   7  10      253.48      217.67     17.43 o
   1   7  10     2730.57     2912.30    130.60 o
   2   7  10      126.15      121.07     14.77 o
   3   7  10      394.67      373.21     22.69 o
   4   7  10       93.99       94.28     13.91 o
   5   7  10     1453.44     1453.33     67.99 o
  -5   8  10       23.45       27.49     16.16 o
  -4   8  10      503.93      514.20     29.00 o
  -3   8  10       16.28       13.90      9.18 o
  -2   8  10     1821.64     1971.05     70.63 o
  -1   8  10        0.47        3.65      6.55 o
   0   8  10     1076.86     1144.09     63.61 o
   1   8  10       29.03       10.53     18.12 o
   2   8  10     2228.75     2470.88    132.73 o
   3   8  10       92.90       95.02     15.42 o
   4   8  10      960.48     1002.76     54.59 o
  -3   9  10     1356.11     1327.66     95.71 o
  -2   9  10      397.76      356.24     30.79 o
  -1   9  10      435.38      391.36     32.43 o
   0   9  10        0.75       13.03     20.84 o
   1   9  10     1846.48     1851.83    146.29 o
   2   9  10      186.37      145.52     36.64 o
  -9   0  11        3.62       14.79     19.39 o
  -7   0  11     1868.82     2003.74    108.72 o
  -5   0  11      466.66      451.50     19.43 o
  -3   0  11     3695.97     3630.22    180.19 o
  -1   0  11      295.04      347.70     30.07 o
   1   0  11     2459.87     2441.07     69.88 o
   3   0  11       38.03       45.70     10.98 o
   5   0  11     1544.90     1544.31    126.77 o
   7   0  11      753.89      770.62     94.87 o
 -10   1  11      827.44      675.45     51.37 o
  -9   1  11      417.21      412.16     24.53 o
  -8   1  11      924.21      931.13     39.02 o
  -7   1  11      330.98      349.94     17.67 o
  -6   1  11     2085.98     2085.29     68.60 o
  -5   1  11       15.23       21.84      9.04 o
  -4   1  11      448.48      404.32     20.26 o
  -3   1  11      967.76     1021.15     36.61 o
  -2   1  11     2609.63     2654.58     56.82 o
  -1   1  11       13.37       20.89      5.17 o
   0   1  11     1456.69     1447.35     39.87 o
   1   1  11        5.73       16.14      4.81 o
   2   1  11     1578.25     1536.25     34.63 o
   3   1  11      299.34      281.02     14.97 o
   4   1  11      958.73      983.80     27.54 o
   5   1  11      208.37      174.36     14.42 o
   6   1  11     2009.06     1973.42     65.40 o
   7   1  11      120.23      104.96     17.14 o
   8   1  11      234.97      184.89     24.77 o
 -10   2  11       19.31        9.31     24.31 o
  -9   2  11     1553.37     1574.52     69.15 o
  -8   2  11      798.40      800.54     32.87 o
  -7   2  11     2195.14     2274.30     69.97 o
  -6   2  11        0.33        1.07     11.79 o
  -5   2  11     6077.05     6300.30    169.28 o
  -4   2  11      333.34      310.16     22.52 o
  -3   2  11     3782.54     3859.45     99.85 o
  -2   2  11      234.34      214.88     15.20 o
  -1   2  11     2294.68     2330.93     52.12 o
   0   2  11      219.82      205.48      8.44 o
   1   2  11     5127.43     5394.68     93.10 o
   2   2  11      688.82      674.49     18.96 o
   3   2  11     3613.52     3906.01     80.40 o
   4   2  11        0.35        7.01      8.39 o
   5   2  11     2012.09     2076.10     93.08 o
   6   2  11      230.68      237.15     21.87 o
   7   2  11      690.85      657.77     32.23 o
   8   2  11        4.32        2.94     19.57 o
  -9   3  11       93.04       59.07     21.28 o
  -8   3  11     1578.21     1537.82     71.48 o
  -7   3  11       31.81       25.18     14.30 o
  -6   3  11     2701.61     2653.18     89.48 o
  -5   3  11      156.13      148.54     14.29 o
  -4   3  11     5920.66     5758.45    168.07 o
  -3   3  11      122.56      127.05     16.74 o
  -2   3  11     4194.39     4223.90    108.65 o
  -1   3  11       32.73       34.37      6.64 o
   0   3  11     6311.23     6445.77    124.28 o
   1   3  11        2.50        1.86      6.93 o
   2   3  11     2793.95     2871.12     63.92 o
   3   3  11       37.54       45.99      8.70 o
   4   3  11     3589.87     3621.38    110.40 o
   5   3  11        0.09       11.39     10.95 o
   6   3  11      504.70      473.09     22.45 o
   7   3  11        2.52       -1.11     13.06 o
   8   3  11     1162.05     1051.67     80.35 o
  -9   4  11     1873.15     2025.64    171.23 o
  -8   4  11      475.71      467.34     36.32 o
  -7   4  11      313.32      293.22     22.52 o
  -6   4  11       50.36       47.16     11.21 o
  -5   4  11     3496.69     3773.58    109.76 o
  -4   4  11       91.42       65.15     10.72 o
  -3   4  11      267.57      318.11     31.01 o
  -2   4  11        1.08        1.42      6.76 o
  -1   4  11     5412.76     5806.08    116.50 o
   0   4  11        7.89        1.69      5.33 o
   1   4  11      873.47      891.78     30.72 o
   2   4  11      283.17      278.02     16.33 o
   3   4  11     3307.71     3617.94    104.19 o
   4   4  11       21.33       31.08     11.11 o
   5   4  11      423.43      408.63     20.41 o
   6   4  11      209.50      204.12     16.29 o
   7   4  11     1260.79     1291.12     58.63 o
  -8   5  11      708.10      633.82     47.19 o
  -7   5  11       98.17       78.02     12.81 o
  -6   5  11      411.13      422.34     28.23 o
  -5   5  11       25.72       12.82     10.71 o
  -4   5  11      577.08      564.62     26.60 o
  -3   5  11       83.06       77.16      6.48 o
  -2   5  11      124.33      140.23      9.38 o
  -1   5  11      123.19      107.41      9.20 o
   0   5  11     1101.68     1072.68     36.05 o
   1   5  11      193.33      155.67     14.13 o
   2   5  11      253.17      213.30     17.56 o
   3   5  11      437.03      445.91     26.00 o
   4   5  11      627.05      577.78     29.20 o
   5   5  11       97.07       96.66     14.06 o
   6   5  11      716.00      711.93     32.67 o
   7   5  11       83.43       86.20     20.46 o
  -7   6  11      478.59      483.58     48.24 o
  -6   6  11      442.61      504.54     30.71 o
  -5   6  11      332.91      356.75     20.23 o
  -4   6  11      114.89      102.55      9.15 o
  -3   6  11      792.72      777.69     26.58 o
  -2   6  11      343.07      330.09     14.70 o
  -1   6  11      769.91      737.00     30.88 o
   0   6  11       39.59       31.87     11.44 o
   1   6  11      225.29      222.94     16.39 o
   2   6  11        1.53       -3.48     11.80 o
   3   6  11      128.49      130.78     18.19 o
   4   6  11       16.24       11.38     11.60 o
   5   6  11      721.35      714.20     37.16 o
   6   6  11        4.46      -10.72     12.09 o
  -6   7  11      813.89      625.54     48.27 o
  -5   7  11        1.50       12.88     12.04 o
  -4   7  11      927.27      874.35     40.63 o
  -3   7  11       11.87      -10.72     11.64 o
  -2   7  11     2166.24     2188.42     65.07 o
  -1   7  11        7.48       -3.97      7.25 o
   0   7  11      448.67      452.66     26.96 o
   1   7  11        2.10        1.10     20.18 o
   2   7  11     2018.67     2081.84     86.68 o
   3   7  11      123.48      104.74     15.77 o
   4   7  11      606.92      576.55     34.34 o
   5   7  11      127.04      105.41     18.21 o
  -5   8  11      489.73      471.00     55.42 o
  -4   8  11       47.27       32.94     12.58 o
  -3   8  11     2380.51     2707.26     96.33 o
  -2   8  11       68.47       56.03     11.75 o
  -1   8  11      898.67      935.17     38.36 o
   0   8  11        1.10       -1.03     15.56 o
   1   8  11     2670.28     2931.10    134.74 o
   2   8  11       26.91       35.89     17.32 o
   3   8  11      991.66     1093.60     79.01 o
  -8   0  12      247.06      248.97     23.66 o
  -6   0  12      131.02      139.88     11.89 o
  -4   0  12     1262.18     1232.16     62.66 o
  -2   0  12     2718.17     2657.04    101.07 o
   0   0  12     1032.30     1071.97     45.26 o
   2   0  12      601.11      690.71     42.78 o
   4   0  12     1467.71     1520.08     94.24 o
   6   0  12     1371.39     1345.77     71.38 o
   8   0  12     1015.88      916.66     93.69 o
  -9   1  12      288.61      234.50     21.74 o
  -8   1  12      252.52      240.30     16.12 o
  -7   1  12     1969.88     1973.01     57.96 o
  -6   1  12       32.95       47.09      8.95 o
  -5   1  12      271.05      194.88     23.09 o
  -4   1  12      159.05      178.76     10.87 o
  -3   1  12     2720.69     2688.99     76.21 o
  -2   1  12     1794.83     1865.73     62.54 o
  -1   1  12     1066.03     1019.43     28.34 o
   0   1  12      160.00      188.62     12.21 o
   1   1  12     3139.08     3230.11     65.44 o
   2   1  12      771.34      825.37     26.75 o
   3   1  12      790.06      814.60     23.44 o
   4   1  12        0.16        3.98      9.55 o
   5   1  12     2755.37     2866.29     99.01 o
   6   1  12     1684.86     1666.40     61.22 o
   7   1  12      404.47      342.70     25.16 o
   8   1  12       29.04       38.79     25.47 o
  -9   2  12       25.26      -15.04     15.04 o
  -8   2  12     2542.59     2690.78    109.81 o
  -7   2  12       88.24       67.37     14.71 o
  -6   2  12     2326.80     2385.90     87.22 o
  -5   2  12      147.72      129.83     14.94 o
  -4   2  12     2611.41     2653.58     80.58 o
  -3   2  12      506.22      451.02     25.19 o
  -2   2  12     2577.63     2639.35     74.36 o
  -1   2  12      103.16       97.68      9.84 o
   0   2  12     2309.51     2386.44     46.00 o
   1   2  12      371.71      343.52     12.36 o
   2   2  12     4020.17     4375.67    109.33 o
   3   2  12       72.22       63.70     10.04 o
   4   2  12     1588.26     1739.79     48.72 o
   5   2  12      700.75      645.64     31.74 o
   6   2  12      443.44      420.92     25.43 o
   7   2  12       13.28      -11.40     15.43 o
   8   2  12      730.27      583.94     71.28 o
  -9   3  12     1939.01     2112.43    177.77 o
  -8   3  12       28.38       41.78     17.67 o
  -7   3  12     1676.91     1739.93     67.18 o
  -6   3  12       94.47       48.42     17.12 o
  -5   3  12     5959.35     6011.67    175.07 o
  -4   3  12      126.47      125.82     14.19 o
  -3   3  12     1964.24     1975.70     55.52 o
  -2   3  12       47.99       47.46      8.52 o
  -1   3  12     5765.76     5864.67    136.38 o
   0   3  12      535.17      538.11     15.20 o
   1   3  12     1146.96     1165.54     29.47 o
   2   3  12       28.14       21.90      9.39 o
   3   3  12     2448.37     2595.36     95.32 o
   4   3  12      279.71      254.81     15.04 o
   5   3  12      216.13      181.41     24.07 o
   6   3  12        8.75       26.99     11.15 o
   7   3  12      954.75      843.41     53.32 o
  -8   4  12      893.77      853.23     55.27 o
  -7   4  12        3.29       -5.58     14.23 o
  -6   4  12     1995.35     2036.46     89.12 o
  -5   4  12       28.57       31.84     13.49 o
  -4   4  12     2272.08     2286.61     83.91 o
  -3   4  12      134.09      149.62     16.00 o
  -2   4  12     2094.39     2245.35     66.21 o
  -1   4  12      521.75      502.87     18.23 o
   0   4  12     1184.89     1291.12     31.54 o
   1   4  12      214.21      203.15     10.91 o
   2   4  12     1211.44     1286.19     49.14 o
   3   4  12      649.98      637.38     29.50 o
   4   4  12     1279.26     1365.70     53.50 o
   5   4  12      166.73      125.80     14.61 o
   6   4  12      534.31      496.36     25.34 o
   7   4  12      179.59      125.98     22.01 o
  -8   5  12       68.01       43.02     24.88 o
  -7   5  12       63.02       46.52     17.13 o
  -6   5  12      138.05      134.12     18.27 o
  -5   5  12      445.08      429.85     26.71 o
  -4   5  12        0.84       -1.87     10.49 o
  -3   5  12      483.61      474.83     20.80 o
  -2   5  12      505.40      523.88     26.33 o
  -1   5  12      940.41      956.68     32.55 o
   0   5  12      304.73      291.82     13.07 o
   1   5  12      316.84      297.16     15.32 o
   2   5  12      257.47      227.42     16.22 o
   3   5  12     2345.06     2443.48     89.84 o
   4   5  12        2.75      -11.20     11.20 o
   5   5  12      359.71      329.18     21.01 o
   6   5  12      283.52      273.45     23.57 o
  -7   6  12        4.54       -9.12     21.59 o
  -6   6  12      128.94      118.89     19.20 o
  -5   6  12        0.06       -3.95      9.61 o
  -4   6  12      176.52      174.79     23.12 o
  -3   6  12       24.49       10.46      5.49 o
  -2   6  12      862.83      885.08     30.20 o
  -1   6  12      577.67      530.59     24.35 o
   0   6  12     1196.10     1245.91     47.14 o
   1   6  12       72.93       65.26     12.90 o
   2   6  12      746.28      815.18     66.71 o
   3   6  12      303.38      297.05     25.00 o
   4   6  12      552.93      567.86     30.01 o
   5   6  12       55.00       47.86     18.17 o
  -6   7  12        7.82        0.02     23.08 o
  -5   7  12      559.70      478.53     40.95 o
  -4   7  12      132.59       82.89     12.73 o
  -3   7  12     1641.36     1646.73     66.45 o
  -2   7  12       59.82       42.21      8.67 o
  -1   7  12      639.96      646.21     28.68 o
   0   7  12       90.63       80.32     15.97 o
   1   7  12     1999.53     1996.09     95.39 o
   2   7  12        6.99      -16.18     16.18 o
   3   7  12      259.60      193.45     19.95 o
   4   7  12      451.92      416.55     33.76 o
  -4   8  12     1535.96     1682.25    103.97 o
  -3   8  12        2.50      -13.04     13.04 o
  -2   8  12      955.95      968.64     47.98 o
  -1   8  12       23.81       -3.12     10.80 o
   0   8  12     1381.71     1428.44     91.18 o
   1   8  12        0.00       -9.40     17.70 o
   2   8  12      692.25      618.62     49.53 o
  -9   0  13      129.73      102.56     43.55 o
  -7   0  13     1058.87     1073.00     46.51 o
  -5   0  13       64.67       54.05     17.08 o
  -3   0  13     3195.30     3331.41    201.74 o
  -1   0  13      450.39      473.36     31.01 o
   1   0  13     7066.12     7708.40    221.42 o
   3   0  13     1154.79     1186.97     61.28 o
   5   0  13     2523.27     2668.25    132.21 o
   7   0  13     1503.85     1461.71    128.04 o
  -9   1  13        2.45       34.46     27.17 o
  -8   1  13     1036.75      972.21     38.04 o
  -7   1  13      339.34      338.76     24.30 o
  -6   1  13     1107.13     1097.19     39.48 o
  -5   1  13       72.40       79.70     14.26 o
  -4   1  13     2077.53     2077.32     67.24 o
  -3   1  13     2990.24     3254.24     89.33 o
  -2   1  13     1310.25     1335.59     42.94 o
  -1   1  13        2.19        4.72      6.28 o
   0   1  13     3240.98     3300.37     89.81 o
   1   1  13       30.77       35.48      7.79 o
   2   1  13     2066.20     2087.43     50.54 o
   3   1  13       53.02       43.18      9.26 o
   4   1  13     1285.46     1279.46     43.34 o
   5   1  13       58.92       73.77     15.65 o
   6   1  13     1662.18     1542.02     74.95 o
   7   1  13       19.75       33.46     20.38 o
  -9   2  13     1481.54     1566.74    110.89 o
  -8   2  13       11.97        7.62     13.34 o
  -7   2  13     1926.16     1921.97    108.88 o
  -6   2  13      643.46      597.56     34.59 o
  -5   2  13     2229.09     2376.32     87.08 o
  -4   2  13       53.20       31.68      9.20 o
  -3   2  13     2882.02     3054.33    101.99 o
  -2   2  13     1797.31     1850.44     54.18 o
  -1   2  13     2528.02     2701.62     71.87 o
   0   2  13       77.00       69.18      6.26 o
   1   2  13      548.64      603.87     19.53 o
   2   2  13     1149.59     1199.08     34.18 o
   3   2  13     1216.26     1343.54     36.90 o
   4   2  13       68.56       49.72     11.82 o
   5   2  13      552.51      512.28     25.70 o
   6   2  13      322.42      286.29     23.46 o
   7   2  13      186.35      153.21     33.58 o
  -8   3  13      912.19      766.52     51.58 o
  -7   3  13       20.87       30.21     16.02 o
  -6   3  13     2110.85     2186.79     91.84 o
  -5   3  13      399.05      395.40     24.94 o
  -4   3  13     1873.38     1754.37     64.57 o
  -3   3  13        0.11        4.54      8.49 o
  -2   3  13     1882.25     1971.47     62.63 o
  -1   3  13      208.52      229.16     13.76 o
   0   3  13      763.53      770.22     20.65 o
   1   3  13      193.04      173.24      9.99 o
   2   3  13      899.29      909.92     31.41 o
   3   3  13      106.36      104.87     13.07 o
   4   3  13      349.27      304.83     21.18 o
   5   3  13        0.01        0.18     11.61 o
   6   3  13      236.37      209.82     19.12 o
   7   3  13        2.10       43.48     24.16 o
  -8   4  13       19.48        3.30     18.52 o
  -7   4  13      265.70      211.55     23.68 o
  -6   4  13      194.89      172.55     20.63 o
  -5   4  13     3106.19     3212.61    124.88 o
  -4   4  13      424.30      402.42     21.08 o
  -3   4  13      216.65      195.54     14.61 o
  -2   4  13      331.29      334.93     18.32 o
  -1   4  13     1536.21     1696.15     48.46 o
   0   4  13      324.42      307.39     17.09 o
   1   4  13      440.79      439.22     17.51 o
   2   4  13      462.07      433.07     22.11 o
   3   4  13     2338.08     2420.90     88.67 o
   4   4  13       69.40       42.48     13.45 o
   5   4  13      296.59      249.80     22.83 o
   6   4  13       22.64       27.63     13.92 o
  -7   5  13      171.67      151.64     27.82 o
  -6   5  13      994.11      889.89     55.48 o
  -5   5  13        0.02        8.83     12.65 o
  -4   5  13      499.69      474.98     23.00 o
  -3   5  13      360.08      352.50     25.71 o
  -2   5  13     1466.40     1553.03     57.84 o
  -1   5  13      162.31      162.98      7.95 o
   0   5  13     1522.80     1571.92     49.42 o
   1   5  13      106.30      103.85     11.30 o
   2   5  13     1696.51     1709.29     62.15 o
   3   5  13        8.95        7.49     13.43 o
   4   5  13     1352.07     1328.66     60.73 o
   5   5  13      145.29      130.02     18.27 o
  -6   6  13       23.21       -1.56     19.09 o
  -5   6  13      430.71      420.29     38.88 o
  -4   6  13      449.81      414.53     24.57 o
  -3   6  13     1279.09     1405.07     48.08 o
  -2   6  13       89.77       79.71     10.44 o
  -1   6  13     1986.76     2155.94     67.88 o
   0   6  13      649.63      641.33     31.20 o
   1   6  13     2475.84     2823.35    109.24 o
   2   6  13       50.30       45.97     13.07 o
   3   6  13      464.65      472.10     33.11 o
   4   6  13      479.47      411.39     28.77 o
   5   6  13     1157.18     1203.50    110.58 o
  -5   7  13      418.59      345.50     35.80 o
  -4   7  13     1347.81     1252.43     76.48 o
  -3   7  13      146.13      107.47     20.76 o
  -2   7  13      820.14      733.14     31.27 o
  -1   7  13      462.21      434.46     22.74 o
   0   7  13      846.63      854.18     74.17 o
   1   7  13        1.68       17.64     14.60 o
   2   7  13      608.89      537.61     42.72 o
   3   7  13      180.56      128.86     21.34 o
  -2   8  13       84.28       57.35     18.37 o
  -1   8  13       91.07       76.75     26.73 o
   0   8  13       22.25        9.55     23.74 o
  -8   0  14     3025.61     3127.34    283.50 o
  -6   0  14      944.96     1006.27    102.07 o
  -4   0  14     1747.27     1652.19    127.48 o
  -2   0  14     5279.12     5789.54    245.27 o
   0   0  14     7525.85     7909.56    324.99 o
   2   0  14     2139.63     2337.18     89.53 o
   4   0  14     3394.55     3867.83    159.38 o
   6   0  14      423.22      385.65     55.60 o
  -8   1  14        3.48        8.63     14.78 o
  -7   1  14     1718.83     1753.31     64.89 o
  -6   1  14      779.56      851.42     34.42 o
  -5   1  14     1820.47     1851.18     49.80 o
  -4   1  14        1.23        2.91      5.39 o
  -3   1  14     2113.85     2158.64     73.80 o
  -2   1  14      616.43      673.79     36.99 o
  -1   1  14     2318.32     2332.74     72.16 o
   0   1  14        3.26       14.81      8.49 o
   1   1  14     2684.82     2736.81     65.80 o
   2   1  14       27.37       16.51      7.96 o
   3   1  14     1301.50     1317.16     43.54 o
   4   1  14       71.51       55.12     11.96 o
   5   1  14     1455.06     1506.35     67.19 o
   6   1  14       68.15       37.04     24.77 o
   7   1  14      952.67      817.40     61.71 o
  -8   2  14      369.18      402.20     34.25 o
  -7   2  14      634.51      590.01     38.29 o
  -6   2  14     1335.64     1370.23     61.52 o
  -5   2  14        8.56        3.04     13.95 o
  -4   2  14     1243.68     1228.94     57.69 o
  -3   2  14      395.03      366.84     23.15 o
  -2   2  14      377.90      417.81     19.16 o
  -1   2  14        6.79       20.75      9.19 o
   0   2  14      259.57      286.35     20.06 o
   1   2  14      251.54      242.33     18.12 o
   2   2  14      334.39      300.97     17.31 o
   3   2  14      312.36      316.22     16.61 o
   4   2  14      758.04      720.24     32.63 o
   5   2  14       37.69       30.25     13.96 o
   6   2  14      496.78      377.55     34.65 o
  -8   3  14       79.98       64.04     29.83 o
  -7   3  14      266.90      185.85     25.51 o
  -6   3  14       46.07       38.23     21.44 o
  -5   3  14     1016.21     1025.33     44.18 o
  -4   3  14       22.32       14.67     11.53 o
  -3   3  14      313.77      311.76     23.05 o
  -2   3  14       36.36       32.14     10.98 o
  -1   3  14      700.04      670.62     25.30 o
   0   3  14      352.93      335.31     14.48 o
   1   3  14      230.70      202.06     11.59 o
   2   3  14       40.52       43.96     14.71 o
   3   3  14      763.11      753.74     31.47 o
   4   3  14      140.71      118.84     15.61 o
   5   3  14       74.02       77.33     14.86 o
   6   3  14        2.22       -6.23     16.32 o
  -7   4  14      233.29      141.82     24.18 o
  -6   4  14     1426.91     1469.61     73.91 o
  -5   4  14       95.31       79.40     14.89 o
  -4   4  14      676.83      649.60     44.09 o
  -3   4  14      321.43      286.36     20.10 o
  -2   4  14     2293.25     2408.13     78.16 o
  -1   4  14       66.84       56.32     13.64 o
   0   4  14      636.90      645.78     22.35 o
   1   4  14       35.84       28.80      7.86 o
   2   4  14     1623.79     1763.22     65.00 o
   3   4  14        0.45        8.46     12.13 o
   4   4  14      549.44      570.76     33.07 o
   5   4  14       78.56       29.11     20.00 o
  -6   5  14      125.20      121.57     19.72 o
  -5   5  14     1498.66     1499.39     80.11 o
  -4   5  14        0.05        2.79     11.31 o
  -3   5  14     1765.91     1821.95     70.42 o
  -2   5  14      570.81      527.89     32.16 o
  -1   5  14     2269.65     2446.80     77.66 o
   0   5  14       68.18       73.33      8.41 o
   1   5  14     1913.23     1996.29     64.68 o
   2   5  14       16.83       14.94     14.33 o
   3   5  14     1049.01     1063.49     52.15 o
   4   5  14      185.43      163.45     23.89 o
   5   5  14     1855.66     1737.14    105.05 o
  -5   6  14      295.42      261.97     34.12 o
  -4   6  14     1251.88     1344.41     62.07 o
  -3   6  14       19.14       12.36     11.20 o
  -2   6  14     1293.99     1481.15     53.83 o
  -1   6  14      177.37      182.28     11.12 o
   0   6  14     2309.44     2518.07    109.09 o
   1   6  14        3.47        0.90     10.35 o
   2   6  14     1515.24     1567.17     90.45 o
   3   6  14        9.73       -7.12     17.10 o
   4   6  14      622.27      545.51     57.07 o
  -3   7  14     1109.04      988.19     54.49 o
  -2   7  14       63.36       45.18     13.49 o
  -1   7  14      407.27      317.23     28.76 o
   0   7  14       38.51       31.89     16.30 o
   1   7  14      750.08      783.46     63.72 o
   2   7  14      112.76       53.54     35.28 o
  -7   0  15     1765.79     1626.46    137.21 o
  -5   0  15     2895.46     2977.30    150.93 o
  -3   0  15     2105.94     2260.33    152.34 o
  -1   0  15     4303.70     4693.19    229.06 o
   1   0  15     2479.39     2750.24    176.62 o
   3   0  15     1250.83     1289.48     65.12 o
   5   0  15      952.19      941.61     64.17 o
  -8   1  15     1899.43     1864.96    164.59 o
  -7   1  15       97.40       80.99     10.44 o
  -6   1  15      853.76      839.48     38.96 o
  -5   1  15      216.46      215.58     20.10 o
  -4   1  15     3836.22     3889.47    178.37 o
  -3   1  15      359.94      378.49     22.24 o
  -2   1  15      846.49      816.50     44.16 o
  -1   1  15      104.30      111.27     12.30 o
   0   1  15     3031.71     3205.27     85.93 o
   1   1  15        0.02       -7.46      7.46 o
   2   1  15      946.39      976.02     35.95 o
   3   1  15     1158.95     1127.87     39.02 o
   4   1  15     1862.60     1801.70     69.11 o
   5   1  15       22.97       12.53     15.02 o
   6   1  15      164.26       82.45     41.94 o
  -8   2  15       61.89       16.76     27.31 o
  -7   2  15      619.34      576.56     58.58 o
  -6   2  15       45.45       46.31     24.39 o
  -5   2  15      541.69      521.87     30.61 o
  -4   2  15       85.96       69.84     12.01 o
  -3   2  15      749.79      755.46     33.43 o
  -2   2  15        7.47       12.53      7.62 o
  -1   2  15      776.73      804.48     31.40 o
   0   2  15      227.84      203.67     11.51 o
   1   2  15      480.03      509.53     26.18 o
   2   2  15       68.66       68.05     10.43 o
   3   2  15     1077.12     1150.08     40.41 o
   4   2  15      219.60      165.22     16.99 o
   5   2  15      661.51      634.06     41.59 o
   6   2  15       14.18       18.17     26.37 o
  -7   3  15       59.02       72.00     28.07 o
  -6   3  15      540.65      534.55     32.96 o
  -5   3  15      224.89      191.14     17.74 o
  -4   3  15       20.72       18.30      9.86 o
  -3   3  15       78.54       70.11     12.75 o
  -2   3  15     1239.12     1267.60     44.14 o
  -1   3  15      119.55      118.72     11.51 o
   0   3  15       81.55       77.20      8.06 o
   1   3  15       37.61       37.28      9.79 o
   2   3  15     1113.80     1157.11     47.12 o
   3   3  15        3.15        5.82     11.66 o
   4   3  15      108.78       92.47     16.73 o
   5   3  15      115.13       90.81     19.71 o
  -6   4  15        4.05        3.91     12.94 o
  -5   4  15      700.01      683.55     37.27 o
  -4   4  15        6.32       -8.54     10.20 o
  -3   4  15     1447.02     1465.75     55.88 o
  -2   4  15       15.62       10.21      9.16 o
  -1   4  15      716.37      742.25     28.30 o
   0   4  15      283.92      280.41     13.18 o
   1   4  15      599.46      613.19     25.88 o
   2   4  15      159.52      140.24     15.68 o
   3   4  15      850.93      937.93     66.94 o
   4   4  15       39.82       47.09     15.82 o
   5   4  15      581.64      534.24     57.33 o
  -6   5  15     1995.85     1749.37    132.56 o
  -5   5  15      103.04       89.82     16.70 o
  -4   5  15     1375.65     1449.87     70.73 o
  -3   5  15       86.74       80.84     18.64 o
  -2   5  15     2800.73     2943.93    128.96 o
  -1   5  15      117.07       99.66     13.04 o
   0   5  15      597.96      592.53     28.29 o
   1   5  15       26.68       32.96      9.62 o
   2   5  15     2789.25     2816.42    138.68 o
   3   5  15      455.31      394.17     35.19 o
   4   5  15      474.55      419.31     40.34 o
  -4   6  15        0.64       -6.65     14.72 o
  -3   6  15     1705.13     1778.78     91.26 o
  -2   6  15        0.16       13.88     11.74 o
  -1   6  15     1222.51     1242.89     73.45 o
   0   6  15       10.35        1.57     14.48 o
   1   6  15     2481.96     2675.26    135.35 o
   2   6  15      231.47      216.69     38.28 o
  -6   0  16     1290.88     1262.86    104.21 o
  -4   0  16     4239.28     4608.42    378.70 o
  -2   0  16      137.96      155.11     35.40 o
   0   0  16     4905.65     5448.68    217.15 o
   2   0  16      477.25      459.04     32.84 o
   4   0  16      844.81      922.64     98.82 o
  -7   1  16     1038.40      877.65     81.81 o
  -6   1  16      371.16      370.89     45.69 o
  -5   1  16     1862.49     1864.87     92.54 o
  -4   1  16      260.81      229.21     33.26 o
  -3   1  16     1393.03     1501.60     71.17 o
  -2   1  16       29.37       13.68     17.66 o
  -1   1  16     1268.57     1217.86     54.67 o
   0   1  16      430.92      442.42     25.41 o
   1   1  16     1290.86     1272.76     57.72 o
   2   1  16      150.62      167.92     22.38 o
   3   1  16      719.52      665.63     34.14 o
   4   1  16      362.13      323.74     27.07 o
   5   1  16      390.85      327.02     41.61 o
  -7   2  16       58.80       50.25     24.74 o
  -6   2  16      412.70      344.14     41.90 o
  -5   2  16      382.22      381.14     26.10 o
  -4   2  16      448.36      479.67     32.65 o
  -3   2  16       22.20       23.32     11.75 o
  -2   2  16     1142.59     1188.83     42.97 o
  -1   2  16      761.79      785.40     32.61 o
   0   2  16      753.83      764.39     26.38 o
   1   2  16        0.80       -3.02     13.75 o
   2   2  16      497.02      548.22     26.01 o
   3   2  16      316.62      299.03     21.62 o
   4   2  16     1089.26      979.16     69.15 o
   5   2  16        2.79      -13.47     23.18 o
  -6   3  16       40.94       24.93     17.28 o
  -5   3  16      272.23      249.24     21.62 o
  -4   3  16        1.83      -11.32     11.32 o
  -3   3  16      813.47      795.82     40.16 o
  -2   3  16       50.18       41.35     13.63 o
  -1   3  16      632.84      622.11     27.06 o
   0   3  16       29.31       28.07      7.06 o
   1   3  16      767.47      771.09     33.72 o
   2   3  16        3.80       30.72     13.36 o
   3   3  16     1384.98     1425.52     62.79 o
   4   3  16       49.65       34.82     44.26 o
  -6   4  16     1804.57     1817.39    189.93 o
  -5   4  16      142.02      139.58     19.55 o
  -4   4  16      414.62      389.09     28.66 o
  -3   4  16      234.21      221.67     28.42 o
  -2   4  16     2448.41     2788.73    109.96 o
  -1   4  16      332.89      307.76     17.75 o
   0   4  16      283.12      326.07     32.86 o
   1   4  16      103.14       97.35     13.22 o
   2   4  16     1932.91     2144.81     95.75 o
   3   4  16      176.08      131.70     24.14 o
   4   4  16      252.02      169.59     44.82 o
  -4   5  16       69.88       45.90     13.63 o
  -3   5  16     1119.35     1128.24     84.88 o
  -2   5  16        8.90        8.91     11.55 o
  -1   5  16     1408.76     1417.81     67.71 o
   0   5  16        0.30        0.22     11.86 o
   1   5  16     1008.91     1013.16     79.51 o
   2   5  16       41.78       63.60     46.06 o
  -2   6  16      548.79      514.58     34.13 o
  -1   6  16       21.71        0.40     15.49 o
   0   6  16      870.90      818.29     61.02 o
  -5   0  17      978.87      983.69     98.13 o
  -3   0  17      137.79      127.33     45.80 o
  -1   0  17      705.13      653.61     57.36 o
   1   0  17      167.60      120.51     29.92 o
   3   0  17      704.19      720.13     76.58 o
  -6   1  17      516.13      378.52     47.59 o
  -5   1  17      424.80      448.60     57.29 o
  -4   1  17     1533.87     1580.14    107.77 o
  -3   1  17      278.09      239.08     36.81 o
  -2   1  17      556.67      476.99     34.29 o
  -1   1  17        8.41        9.01     14.29 o
   0   1  17     1058.69      981.25     54.05 o
   1   1  17       19.45       10.03     16.20 o
   2   1  17      212.39      187.31     20.04 o
   3   1  17      320.11      302.77     37.79 o
   4   1  17      895.43      864.86     68.83 o
  -6   2  17      284.78      181.44     35.99 o
  -5   2  17     1370.75     1326.27    109.57 o
  -4   2  17       37.17       40.06     11.87 o
  -3   2  17     1198.45     1328.28     59.47 o
  -2   2  17      489.53      464.63     28.30 o
  -1   2  17     1778.11     1952.38     70.80 o
   0   2  17       13.98       10.12      6.43 o
   1   2  17     1610.41     1764.47     75.89 o
   2   2  17      205.59      185.07     18.06 o
   3   2  17      785.53      813.55     59.96 o
   4   2  17        3.33       11.90     26.11 o
  -5   3  17        0.02        0.48     22.33 o
  -4   3  17      402.26      423.07     28.18 o
  -3   3  17       13.05       26.52     16.49 o
  -2   3  17     2264.47     2416.46    109.41 o
  -1   3  17        0.60       -8.95      8.95 o
   0   3  17      916.33      990.87     45.99 o
   1   3  17       26.28       32.48     15.80 o
   2   3  17     2505.35     2654.73    159.55 o
   3   3  17        1.52      -19.58     19.58 o
  -4   4  17      373.31      346.62     32.19 o
  -3   4  17     1550.68     1742.92     84.36 o
  -2   4  17       87.23       83.46     16.01 o
  -1   4  17      673.82      665.34     34.76 o
   0   4  17       79.40       71.23     16.14 o
   1   4  17      757.72      735.58     71.47 o
   2   4  17       43.61       14.21     18.70 o
  -2   5  17      752.50      702.61     45.97 o
  -1   5  17       87.71       81.09     17.21 o
   0   5  17      234.40      220.97     27.64 o
  -4   0  18      634.32      802.67     99.63 o
  -2   0  18       63.20       23.11     64.34 o
   0   0  18      942.14      898.72     73.81 o
   2   0  18      219.70      183.49     56.31 o
  -5   1  18      920.40      932.76     82.93 o
  -4   1  18       14.42        4.88     36.70 o
  -3   1  18      420.25      405.76     50.14 o
  -2   1  18      472.19      389.18     45.89 o
  -1   1  18      702.25      644.98     36.52 o
   0   1  18      214.97      166.14     39.55 o
   1   1  18      292.50      211.81     40.33 o
   2   1  18        5.93       17.99     36.10 o
   3   1  18      740.45      656.61     65.06 o
  -4   2  18     1662.90     1760.87    137.21 o
  -3   2  18       13.27       71.30     35.17 o
  -2   2  18     1839.26     1903.27    100.80 o
  -1   2  18       90.88       89.97     17.47 o
   0   2  18     1089.34     1205.22     97.34 o
   1   2  18       55.56        1.39     25.49 o
   2   2  18     1014.99     1206.68    102.79 o
  -4   3  18      128.88      102.65     33.05 o
  -3   3  18     2186.39     2251.30    164.78 o
  -2   3  18        8.52        3.20     13.92 o
  -1   3  18     1667.75     1750.79    108.63 o
   0   3  18      200.25      169.50     26.86 o
   1   3  18     1729.59     1834.50    120.97 o
  -2   4  18     1581.52     1496.33    158.99 o
  -1   4  18        3.06        7.17     15.73 o
  -3   0  19      102.79       89.72     44.15 o
  -1   0  19      160.62       91.67     42.95 o
   1   0  19      391.55      437.71     84.99 o
  -3   1  19       54.27       67.31     43.28 o
  -2   1  19      540.98      450.09     60.06 o
  -1   1  19       72.05       94.80     37.80 o
   0   1  19      666.38      641.06     79.46 o
  -2   2  19       61.62       57.99     24.95 o
  -1   2  19     1184.03     1147.34    108.38 o
 
